# Supplementary material for: Cadmium stress triggers significant metabolic reprogramming in Enterococcus faecium CX 2–6
Source: Comput Struct Biotechnol J. 2021 Oct 18;19:5678–87. doi: 10.1016/j.csbj.2021.10.021 (PMC8554106; doi:10.1016/j.csbj.2021.10.021)
Supplement: Supplementary data 1 [file mmc1.xls]

## Sheet: Pangenome_genomes_NCBI_download
Genome assembly	Chr_length	Strain_name	BioSample	Number_of_Plasmid	Plasmid:length	host|isolation_source
GCA_004103475.1	2696269	Enterococcus faecium (firmicutes) SRCM103470	SAMN10754017	2	CP035221.1:239262|CP035222.1:4265	NA|food
GCA_004101385.1	2581021	Enterococcus faecium (firmicutes) SRCM103341	SAMN10742281	2	CP035137.1:211011|CP035138.1:4609	NA|food
GCA_007917035.3	2851579	Enterococcus faecium (firmicutes) VVEswe-R	SAMN12138936	8	CP041262.3:195404|CP041263.2:89846|CP041264.2:65253|CP041269.2:35172|CP041265.2:14136|CP041266.2:6173|CP041267.2:4372|CP041268.2:1980	Homo sapiens|feces
GCA_010120755.1	2736723	Enterococcus faecium (firmicutes) ZY2	SAMN10867605	1	CP039730.1:97574	Homo sapiens|hospital
GCA_900044005.1	2766743	Enterococcus faecium (firmicutes)	SAMEA3726428	2	LN999988.1:192533|LN999989.1:32402	NA|NA
GCA_002831505.1	2630073	Enterococcus faecium (firmicutes) LS170308	SAMN08102921	1	CP025078.1:56373	Moschus berezovskii|Zhenping ShaanXi
GCA_012045505.1	2633054	Enterococcus faecium (firmicutes) BIOPOP-3 WT	SAMN14446138	1	CP050651.1:141022	NA|Fermented dairy products
GCA_900639715.1	3004008	Enterococcus faecium (firmicutes)	SAMEA4885787	8	LR135489.1:229675|LR135490.1:136287|LR135491.1:42699|LR135492.1:8584|LR135493.1:6173|LR135494.1:5569|LR135495.1:4372|LR135496.1:3221	NA|NA
GCA_009036045.1	2625745	Enterococcus faecium (firmicutes) LAC7.2	SAMN12828129	2	CP045013.1:206375|CP045014.1:80816	Oreochromis niloticus|NA
GCA_900683475.1	2545110	Enterococcus faecium (firmicutes) 3012STDY6244127	SAMEA3614259	0		NA|not available
GCA_012045365.1	2633058	Enterococcus faecium (firmicutes) BIOPOP-3 ALE	SAMN14446140	1	CP050649.1:141022	NA|Fermented dairy products
GCA_900634805.1	2458403	Enterococcus faecium (firmicutes)	SAMEA4884426	1	LR132068.1:141895	NA|NA
GCA_013201055.1	2685395	Enterococcus faecium (firmicutes) FS 86	SAMN14969421	0		Homo sapiens|NA
GCA_003071425.1	2880780	Enterococcus faecium (firmicutes) CFSAN059070	SAMN06621458	3	CP020485.1:217014|CP020486.1:49542|CP020487.1:1979	Homo sapiens|urine
GCA_001953255.1	2802604	Enterococcus faecium (firmicutes) ISMMS_VRE_9	SAMN03988627	4	CP018832.1:259837|CP018831.1:46747|CP018834.1:13141|CP018833.1:4374	Homo sapiens|blood
GCA_900639365.1	2804950	Enterococcus faecium (firmicutes)	SAMEA4885012	5	LR135204.1:231143|LR135205.1:50023|LR135206.1:38582|LR135207.1:29946|LR135208.1:9317	NA|NA
GCA_900639505.1	2889514	Enterococcus faecium (firmicutes)	SAMEA4885156	4	LR135340.1:234907|LR135341.1:58745|LR135342.1:28557|LR135343.1:15151	NA|NA
GCA_900638775.1	2421093	Enterococcus faecium (firmicutes)	SAMEA4884646	3	LR135171.1:175367|LR135172.1:46429|LR135173.1:4147	NA|NA
GCA_009734005.2	2796178	Enterococcus faecium (firmicutes) SRR24	SAMN10867607	1	CP038997.1:123020	Homo sapiens|hospital
GCA_011745645.1	2684010	Enterococcus faecium (firmicutes) DT1-1	SAMN12688234	0		beef cattle|feces
GCA_002777275.1	2868496	Enterococcus faecium (firmicutes) E232	SAMN05933398	4	CP017788.1:169793|CP017789.1:54822|CP017790.1:36019|CP017791.1:10382	Homo sapiens|wound
GCA_900640265.1	2416266	Enterococcus faecium (firmicutes)	SAMEA4884658	3	LR135783.1:172716|LR135784.1:45085|LR135785.1:4147	NA|NA
GCA_900639535.1	3014357	Enterococcus faecium (firmicutes)	SAMEA4885631	6	LR135345.1:188833|LR135346.1:40152|LR135347.1:11924|LR135348.1:11208|LR135349.1:5778|LR135350.1:4203	NA|NA
GCA_900639495.1	2882360	Enterococcus faecium (firmicutes)	SAMEA4885231	7	LR135332.1:133389|LR135333.1:132509|LR135334.1:72466|LR135335.1:35768|LR135336.1:9529|LR135337.1:4374|LR135338.1:2857	NA|NA
GCA_001953235.1	2807999	Enterococcus faecium (firmicutes) ISMMS_VRE_12	SAMN03988631	4	CP018827.1:259837|CP018825.1:45240|CP018829.1:13141|CP018826.1:4374	Homo sapiens|blood
GCA_006351845.1	2495617	Enterococcus faecium (firmicutes) N56454	SAMN11942428	1	CP040905.1:198480	NA|retail chicken
GCA_900639485.1	2990636	Enterococcus faecium (firmicutes)	SAMEA4885079	9	LR135308.1:156709|LR135309.1:55609|LR135310.1:38828|LR135311.1:27647|LR135312.1:7985|LR135313.1:6174|LR135314.1:5204|LR135315.1:4374|LR135316.1:4074	NA|NA
GCA_900639355.1	2806840	Enterococcus faecium (firmicutes)	SAMEA4884910	8	LR135227.1:169998|LR135228.1:56226|LR135229.1:50023|LR135230.1:44498|LR135231.1:9550|LR135232.1:7165|LR135233.1:2947|LR135234.1:2056	NA|NA
GCA_900639385.1	2677660	Enterococcus faecium (firmicutes)	SAMEA4884924	6	LR135220.1:165514|LR135221.1:114941|LR135222.1:54563|LR135223.1:38599|LR135224.1:15062|LR135225.1:9292	NA|NA
GCA_003667965.1	2724445	Enterococcus faecium (firmicutes) JE1	SAMN10237539	1	CP033042.1:78861	NA|Biomedical source
GCA_002848725.1	2867667	Enterococcus faecium (firmicutes) Efaecium_ER04526.5A	SAMN07679733	4	CP023800.1:202540|CP023801.1:40911|CP023802.1:10647|CP023803.1:4374	Homo sapiens|blood
GCA_900639565.1	2833517	Enterococcus faecium (firmicutes)	SAMEA4885624	7	LR135365.1:221376|LR135366.1:31867|LR135367.1:15151|LR135368.1:9507|LR135369.1:3199|LR135370.1:1981|LR135371.1:1928	NA|NA
GCA_900639585.1	2648040	Enterococcus faecium (firmicutes)	SAMEA4885488	6	LR135358.1:293851|LR135359.1:51724|LR135360.1:14158|LR135361.1:5779|LR135362.1:4461|LR135363.1:1928	NA|NA
GCA_900639705.1	2432228	Enterococcus faecium (firmicutes)	SAMEA4885972	0		NA|NA
GCA_001750885.1	2765010	Enterococcus faecium (firmicutes) E745	SAMN04045274	6	CP014530.1:223688|CP014531.1:32423|CP014532.1:9310|CP014533.1:17254|CP014534.1:55167|CP014535.1:65558	Homo sapiens|NA
GCA_003020725.1	2855729	Enterococcus faecium (firmicutes) AUSMDU00004028	SAMN08628410	4	CP027513.1:184337|CP027514.1:54737|CP027515.1:53654|CP027516.1:37152	Homo sapiens|blood
GCA_900639725.1	2697636	Enterococcus faecium (firmicutes)	SAMEA4885795	2	LR135476.1:256660|LR135477.1:44000	NA|NA
GCA_002442955.1	2740566	Enterococcus faecium (firmicutes) A_020709_82	SAMN06006823	4	CP018129.1:222278|CP018130.1:71104|CP018131.1:23736|CP018132.1:4137	Homo sapiens|feces
GCA_900639655.1	2640062	Enterococcus faecium (firmicutes)	SAMEA4885878	7	LR135436.1:144068|LR135437.1:19194|LR135438.1:9323|LR135439.1:6299|LR135440.1:4065|LR135441.1:3221|LR135442.1:2056	NA|NA
GCA_001594345.1	2859123	Enterococcus faecium (firmicutes) ATCC 700221	SAMN04488250	3	CP014450.1:189452|CP014451.1:63692|CP014452.1:39138	Homo sapiens|feces
GCA_006337145.1	2618436	Enterococcus faecium (firmicutes) HB-1	SAMN11960005	1	CP040877.1:154417	NA|feces
GCA_005952885.1	2702943	Enterococcus faecium (firmicutes) HOU503	SAMN11848047	5	CP040704.1:206851|CP040708.1:71214|CP040703.1:10664|CP040705.1:8748|CP040707.1:2133	Homo sapiens|NA
GCA_008330605.1	2573925	Enterococcus faecium (firmicutes) DMEA02	SAMN12650248	1	CP043485.1:168626	NA|Meju, fermented soybean
GCA_002848645.1	2869275	Enterococcus faecium (firmicutes) Efaecium_ER04120.3A	SAMN07679729	4	CP023785.1:199876|CP023786.1:40911|CP023787.1:10647|CP023788.1:4374	Homo sapiens|blood
GCA_900639635.1	2581067	Enterococcus faecium (firmicutes)	SAMEA4885924	6	LR135429.1:209872|LR135430.1:16203|LR135431.1:11969|LR135432.1:9317|LR135433.1:5275|LR135434.1:3305	NA|NA
GCA_003071445.1	2883830	Enterococcus faecium (firmicutes) CFSAN059071	SAMN06621457	3	CP020489.1:217014|CP020490.1:49542|CP020491.1:1979	Homo sapiens|urine
GCA_005886545.1	2824869	Enterococcus faecium (firmicutes) UAMSEF_01	SAMN10863479	5	CP035649.1:257028|CP035644.1:37314|CP035645.1:6303|CP035646.1:4316|CP035647.1:3030	Homo sapiens|NA
GCA_002880635.1	2817746	Enterococcus faecium (firmicutes) AALTL	SAMN06252387	2	CP025755.1:35515|CP025756.1:258454	NA|NA
GCA_002848745.1	2870954	Enterococcus faecium (firmicutes) Efaecium_ER04526.3A	SAMN07679732	4	CP023809.1:202553|CP023810.1:10647|CP023811.1:4374|CP023812.1:81514	Homo sapiens|blood
GCA_005576735.1	2805984	Enterococcus faecium (firmicutes) VB3240	SAMN11633508	5	CP040369.1:258646|CP040370.1:3846|CP040371.1:1718|CP040372.1:1122|CP040373.1:956	Homo sapiens|Pus
GCA_003711605.1	2588149	Enterococcus faecium (firmicutes) Gr17	SAMN10264165	1	CP033377.1:49643	NA|fermented whole fish product suan yu
GCA_006007925.1	2718395	Enterococcus faecium (firmicutes) VRE1	SAMN11890391	4	CP040741.1:238664|CP040743.1:6175|CP040744.1:2056|CP040742.1:132733	Homo sapiens|urine
GCA_009938285.1	2802719	Enterococcus faecium (firmicutes) KUHS13	SAMD00202474	3	AP022343.1:108102|AP022342.1:253148|AP022344.1:6258	Homo sapiens|NA
GCA_900635365.1	2520984	Enterococcus faecium (firmicutes)	SAMEA4884531	2	LR134096.1:124986|LR134097.1:32824	NA|NA
GCA_002848625.1	2863296	Enterococcus faecium (firmicutes) Efaecium_ER03933.3A	SAMN07679728	3	CP023781.1:199876|CP023782.1:10647|CP023783.1:4374	Homo sapiens|blood
GCA_002848385.1	2772425	Enterococcus faecium (firmicutes) SC4	SAMN08174306	2	CP025426.1:253120|CP025427.1:142988	NA|fodder
GCA_002025045.1	2990310	Enterococcus faecium (firmicutes)	SAMN06472830	3	CP019993.1:243818|CP019994.1:99829|CP019995.1:58211	Homo sapiens|rectal swab
GCA_000250945.1	2955294	Enterococcus faecium Aus0004 (firmicutes) Aus0004	SAMN02604218	3	CP003352.1:56520|CP003353.1:3847|CP003354.1:4119	Homo sapiens|blood
GCA_002761255.1	2868375	Enterococcus faecium (firmicutes) E240	SAMN05933399	4	CP017793.1:169793|CP017794.1:54822|CP017795.1:36019|CP017796.1:10382	Homo sapiens|Peritoneal fluid
GCA_900638785.1	2678141	Enterococcus faecium (firmicutes)	SAMEA4884544	3	LR135182.1:167526|LR135183.1:39303|LR135184.1:4118	NA|NA
GCA_005166365.1	2594563	Enterococcus faecium (firmicutes) NM213	SAMN10697318	5	CP034950.1:37182|CP034945.1:46584|CP034946.1:6455|CP034947.1:17208|CP034948.1:155130	Homo sapiens|infant feces
GCA_001720945.1	3130373	Enterococcus faecium (firmicutes) ISMMS_VRE_1	SAMN03988632	5	CP012432.1:57543|CP012431.1:44226|CP012435.1:13136|CP012434.1:13123|CP012433.1:886	Homo sapiens|human blood
GCA_002848705.1	2870397	Enterococcus faecium (firmicutes) Efaecium_ER04619.3A	SAMN07679734	3	CP023805.1:201207|CP023806.1:10647|CP023807.1:4374	Homo sapiens|blood
GCA_900639455.1	2701078	Enterococcus faecium (firmicutes)	SAMEA4885076	3	LR135294.1:256017|LR135295.1:19679|LR135296.1:10634	NA|NA
GCA_900639445.1	2829644	Enterococcus faecium (firmicutes)	SAMEA4885040	5	LR135288.1:204418|LR135289.1:45824|LR135290.1:26053|LR135291.1:9319|LR135292.1:7846	NA|NA
GCA_900639595.1	2926259	Enterococcus faecium (firmicutes)	SAMEA4885755	6	LR135402.1:239811|LR135403.1:63798|LR135404.1:9317|LR135405.1:7837|LR135406.1:3221|LR135407.1:2947	NA|NA
GCA_002761275.1	2868375	Enterococcus faecium (firmicutes) E243	SAMN05933400	4	CP017798.1:171477|CP017799.1:54822|CP017800.1:36019|CP017801.1:10382	Homo sapiens|Peritoneal fluid
GCA_001518735.1	2966909	Enterococcus faecium (firmicutes) 6E6	SAMN04418075	2	CP013995.1:381524|CP013996.1:49420	Homo sapiens|feces
GCA_006741355.1	2535796	Enterococcus faecium (firmicutes) QU 50	SAMD00112300	2	AP019395.1:196595|AP019396.1:17267	NA|NA
GCA_008000855.1	2601809	Enterococcus faecium (firmicutes) FA3	SAMN12530214	2	CP042833.1:209224|CP042835.1:58586	Homo sapiens|NA
GCA_900635415.1	2689604	Enterococcus faecium (firmicutes)	SAMEA4884790	8	LR134106.1:164095|LR134107.1:55800|LR134108.1:54563|LR134109.1:53831|LR134110.1:42954|LR134111.1:37322|LR134112.1:8671|LR134113.1:7165	NA|NA
GCA_008728455.1	2884831	Enterococcus faecium (firmicutes) V1836	SAMN12818007	9	CP044265.1:194666|CP044266.1:147595|CP044267.1:13703|CP044268.1:11638|CP044269.1:6173|CP044270.1:5569|CP044271.1:4461|CP044272.1:4374|CP044273.1:1741	Homo sapiens|Rectum
GCA_900639555.1	2682742	Enterococcus faecium (firmicutes)	SAMEA4885602	11	LR135373.1:156371|LR135374.1:88799|LR135375.1:22271|LR135376.1:6303|LR135377.1:6095|LR135378.1:5201|LR135379.1:4466|LR135380.1:4372|LR135381.1:3837|LR135382.1:3647|LR135383.1:1932	NA|NA
GCA_900639415.1	2725409	Enterococcus faecium (firmicutes)	SAMEA4884873	10	LR135244.1:216239|LR135245.1:117192|LR135246.1:54563|LR135247.1:51931|LR135248.1:37323|LR135249.1:13173|LR135250.1:9317|LR135251.1:5088|LR135252.1:2947|LR135253.1:2189	NA|NA
GCA_900639465.1	2929158	Enterococcus faecium (firmicutes)	SAMEA4885211	9	LR135298.1:232499|LR135299.1:58745|LR135300.1:28557|LR135301.1:15151|LR135302.1:8067|LR135303.1:7038|LR135304.1:5250|LR135305.1:3220|LR135306.1:3124	NA|NA
GCA_005886735.1	2912170	Enterococcus faecium (firmicutes) UAMSEF_20	SAMN10863493	5	CP035667.1:294919|CP035662.1:81272|CP035663.1:6303|CP035664.1:4316|CP035665.1:3008	Homo sapiens|NA
GCA_900638795.1	2558812	Enterococcus faecium (firmicutes)	SAMEA4884693	5	LR135186.1:172984|LR135187.1:9317|LR135188.1:4372|LR135189.1:4295|LR135190.1:1981	NA|NA
GCA_900639405.1	2698881	Enterococcus faecium (firmicutes)	SAMEA4884735	11	LR135259.1:148571|LR135260.1:57778|LR135261.1:53521|LR135262.1:9317|LR135263.1:6525|LR135264.1:4408|LR135265.1:4374|LR135266.1:3848|LR135267.1:1981|LR135268.1:1955|LR135269.1:1928	NA|NA
GCA_001635875.1	2790106	Enterococcus faecium (firmicutes) E39	SAMN03486724	5	CP011282.1:152440|CP011283.1:58197|CP015123.1:56285|CP011284.1:37865|CP011285.1:13141	NA|blood of a hospitalized patient
GCA_005886715.1	2912202	Enterococcus faecium (firmicutes) UAMSEF_09	SAMN10863492	5	CP035661.1:295052|CP035656.1:81204|CP035657.1:6303|CP035658.1:4316|CP035659.1:3008	Homo sapiens|NA
GCA_900639345.1	2709725	Enterococcus faecium (firmicutes)	SAMEA4884801	5	LR135198.1:223834|LR135199.1:54628|LR135200.1:41060|LR135201.1:9318|LR135202.1:1928	NA|NA
GCA_009938075.1	2736390	Enterococcus faecium (firmicutes) ZY11	SAMN11269520	0		Homo sapiens|urine
GCA_003020745.1	2863087	Enterococcus faecium (firmicutes) AUSMDU00004024	SAMN08628409	2	CP027518.1:259384|CP027519.1:48209	Homo sapiens|blood
GCA_005517315.1	2855454	Enterococcus faecium (firmicutes) VB3025	SAMN11490474	2	CP040237.1:210997|CP040238.1:142820	Homo sapiens|Pus
GCA_006337045.1	2660995	Enterococcus faecium (firmicutes) DB-1	SAMN11952093	3	CP040873.1:49933|CP040876.1:110319|CP040874.1:24275	NA|feces
GCA_002983785.1	2550968	Enterococcus faecium (firmicutes) FDAARGOS_323	SAMN06173336	1	CP027401.1:159454	Homo sapiens|blood
GCA_900639335.1	2716742	Enterococcus faecium (firmicutes)	SAMEA4884945	7	LR135236.1:167946|LR135237.1:60014|LR135238.1:55118|LR135239.1:51960|LR135240.1:13173|LR135241.1:9507|LR135242.1:2947	NA|NA
GCA_001587115.1	2598959	Enterococcus faecium (firmicutes) UW8175	SAMN03339922	3	CP011829.1:229882|CP011830.1:38512|CP011831.1:10839	Homo sapiens|NA
GCA_900639545.1	2926852	Enterococcus faecium (firmicutes)	SAMEA4885473	9	LR135385.1:238264|LR135386.1:70572|LR135387.1:62379|LR135388.1:9316|LR135389.1:7837|LR135390.1:6083|LR135391.1:4375|LR135392.1:3221|LR135393.1:2056	NA|NA
GCA_900639425.1	2679986	Enterococcus faecium (firmicutes)	SAMEA4884974	3	LR135255.1:218993|LR135256.1:155151|LR135257.1:66958	NA|NA
GCA_003269465.1	2683778	Enterococcus faecium (firmicutes) BM4105-RF	SAMN09464428	0		NA|missing
GCA_002025065.1	2907074	Enterococcus faecium (firmicutes)	SAMN06472829	3	CP019989.1:287502|CP019990.1:25791|CP019991.1:18099	Homo sapiens|rectal swab
GCA_900639615.1	2926309	Enterococcus faecium (firmicutes)	SAMEA4885722	4	LR135415.1:239811|LR135416.1:7837|LR135417.1:3221|LR135418.1:2947	NA|NA
GCA_006575625.1	2766162	Enterococcus faecium (firmicutes) 515	SAMN12141647	4	CP041254.1:63472|CP041256.1:150610|CP041258.1:81972|CP041255.1:53447	Homo sapiens|infection
GCA_900638825.1	2743333	Enterococcus faecium (firmicutes)	SAMEA4884718	5	LR135192.1:145361|LR135193.1:64154|LR135194.1:11208|LR135195.1:5275|LR135196.1:1068	NA|NA
GCA_003020765.1	2912017	Enterococcus faecium (firmicutes) AUSMDU00004142	SAMN08628412	4	CP027502.1:168778|CP027503.1:54738|CP027504.1:36024|CP027505.1:30710	Homo sapiens|blood
GCA_000444405.1	2994661	Enterococcus faecium Aus0085 (firmicutes) AUS0085	SAMN02604219	6	CP006621.1:130716|CP006622.1:67314|CP006623.1:31004|CP006624.1:9319|CP006625.1:4072|CP006626.1:2189	NA|NA
GCA_002761555.1	2736595	Enterococcus faecium (firmicutes) 16-346	SAMN07198401	0		Homo sapiens|stool
GCA_900639525.1	2751961	Enterococcus faecium (firmicutes)	SAMEA4885360	6	LR135318.1:162819|LR135319.1:66773|LR135320.1:38929|LR135321.1:6174|LR135322.1:4374|LR135323.1:1928	NA|NA
GCA_900638805.1	2729991	Enterococcus faecium (firmicutes)	SAMEA4884683	4	LR135175.1:149005|LR135176.1:16029|LR135177.1:10188|LR135178.1:2056	NA|NA
GCA_007917315.3	2851771	Enterococcus faecium (firmicutes) VVEswe-S	SAMN12138986	9	CP041271.2:194168|CP041272.1:89798|CP041273.1:65253|CP041279.2:35216|CP041274.1:6173|CP041275.1:5212|CP041276.1:4372|CP041277.1:1979|CP041278.1:1705	Homo sapiens|feces
GCA_004332055.1	2586979	Enterococcus faecium (firmicutes) FSIS1608820	SAMN08689723	1	CP028728.1:28222	NA|animal-cattle-steer
GCA_005886655.1	2827987	Enterococcus faecium (firmicutes) UAMSEF_08	SAMN10863491	5	CP035655.1:256961|CP035650.1:37293|CP035651.1:6303|CP035652.1:4316|CP035653.1:3008	Homo sapiens|NA
GCA_003020685.1	2883877	Enterococcus faecium (firmicutes) AUSMDU00004167	SAMN08628413	3	CP027498.1:207001|CP027499.1:63221|CP027500.1:46474	Homo sapiens|not_blood
GCA_003574925.1	2585631	Enterococcus faecium (firmicutes) HY07	SAMN07945858	2	CP032309.1:21516|CP032307.1:258852	NA|Chinese sausages
GCA_900639575.1	2864834	Enterococcus faecium (firmicutes)	SAMEA4885529	5	LR135352.1:238961|LR135353.1:42610|LR135354.1:11424|LR135355.1:7038|LR135356.1:2856	NA|NA
GCA_002024245.1	2804968	Enterococcus faecium (firmicutes)	SAMN06463381	6	CP019971.1:129683|CP019972.1:128951|CP019973.1:56285|CP019974.1:55063|CP019975.1:47460|CP019976.1:32787	Homo sapiens|rectal swab
GCA_900639745.1	2640999	Enterococcus faecium (firmicutes)	SAMEA4884734	5	LR135483.1:221062|LR135484.1:58698|LR135485.1:4787|LR135486.1:3199|LR135487.1:1928	NA|NA
GCA_000737555.1	2693877	Enterococcus faecium T110 (firmicutes) T110	SAMN02194078	1	CP006031.1:44086	NA|NA
GCA_008728475.1	2896393	Enterococcus faecium (firmicutes) V2937	SAMN12818041	8	CP044275.1:201015|CP044276.1:40955|CP044277.1:12527|CP044278.1:7670|CP044279.1:4461|CP044280.1:3221|CP044281.1:2189|CP044282.1:2056	Homo sapiens|Rectum
GCA_001412695.1	2686859	Enterococcus faecium (firmicutes) UW7606x64/3 TC1	SAMN04201208	1	CP013010.1:66496	NA|laboratory
GCA_900639625.1	2923480	Enterococcus faecium (firmicutes)	SAMEA4885688	5	LR135409.1:239811|LR135410.1:63798|LR135411.1:9317|LR135412.1:3221|LR135413.1:2947	NA|NA
GCA_900066025.1	2614649	Enterococcus faecium (firmicutes)	SAMEA3726417	0		NA|NA
GCA_001886635.1	2933268	Enterococcus faecium (firmicutes) E1	SAMN06019998	4	CP018068.1:13112|CP018066.1:230049|CP018067.1:29012|CP018069.1:3296	Homo sapiens|blood
GCA_900639605.1	2894948	Enterococcus faecium (firmicutes)	SAMEA4885694	6	LR135395.1:239811|LR135396.1:63798|LR135397.1:9317|LR135398.1:7837|LR135399.1:3221|LR135400.1:2947	NA|NA
GCA_006280355.1	2659111	Enterococcus faecium (firmicutes) F17E0263	SAMN11942429	2	CP040850.1:207651|CP040851.1:63632	NA|young chicken
GCA_002007625.1	3009007	Enterococcus faecium (firmicutes) 2014-VREF-41	SAMN06186500	8	na:215998|na:45501|na:5850|na:4376|CP019209.1:215998|CP019210.1:45501|CP019211.1:5850|CP019212.1:4376	Homo sapiens|Rectal swab
GCA_900094185.1	2944104	Enterococcus faecium (firmicutes)	SAMEA4357170	4	LT603679.1:225599|LT603680.1:54641|LT603681.1:50640|LT603682.1:37041	NA|human
GCA_009697285.1	3029645	Enterococcus faecium (firmicutes) VRE	SAMN13283502	5	CP046079.1:6173|CP046074.1:15151|CP046075.1:18356|CP046078.1:36877|CP046076.1:240928	Homo sapiens|missing
GCA_900638815.1	2447891	Enterococcus faecium (firmicutes)	SAMEA4884467	1	LR135180.1:139885	NA|NA
GCA_002848665.1	2869064	Enterococcus faecium (firmicutes) Efaecium_ER04484.3A	SAMN07679731	4	CP023795.1:202553|CP023796.1:40911|CP023797.1:10647|CP023798.1:4375	Homo sapiens|blood
GCA_002850515.1	2496099	Enterococcus faecium (firmicutes) WEFA23	SAMN07211315	0		Homo sapiens|NA
GCA_000174395.2	2698137	Enterococcus faecium DO (firmicutes) DO	SAMN00002237	3	CP003584.1:36262|CP003585.1:66247|CP003586.1:251926	NA|NA
GCA_004015145.1	2629393	Enterococcus faecium (firmicutes) CBA7134	SAMN08289536	2	CP025687.1:185046|CP025686.1:22603	NA|Korean adult feces
GCA_002334625.1	2739582	Enterococcus faecium (firmicutes) K60-39	SAMN07638053	4	CP023424.1:195692|CP023425.1:86216|CP023426.1:40017|CP023427.1:10105	Homo sapiens|blood
GCA_006351785.1	2648833	Enterococcus faecium (firmicutes) FB-1	SAMN11974796	1	CP040906.1:133232	NA|feces
GCA_003020705.1	2731844	Enterococcus faecium (firmicutes) AUSMDU00004055	SAMN08628411	5	CP027507.1:231024|CP027508.1:53613|CP027509.1:36341|CP027510.1:33328|CP027511.1:91057	Homo sapiens|not_blood
GCA_900092475.1	2888087	Enterococcus faecium (firmicutes)	SAMEA4067785	5	LT598664.1:197153|LT598665.1:79293|LT598666.1:77977|LT598667.1:22080|LT598668.1:7837	NA|clinical
GCA_001298485.1	2572333	Enterococcus faecium (firmicutes) 64/3	SAMN04009964	0		Homo sapiens|NA
GCA_900639395.1	2919744	Enterococcus faecium (firmicutes)	SAMEA4884860	8	LR135279.1:231651|LR135280.1:57185|LR135281.1:39397|LR135282.1:19928|LR135283.1:12090|LR135284.1:4372|LR135285.1:4305|LR135286.1:4073	NA|NA
GCA_001895905.1	2933966	Enterococcus faecium (firmicutes) VRE001	SAMN06018903	3	CP018070.1:78626|CP018072.1:59226|CP018073.1:170854	Homo sapiens|blood
GCA_000336405.1	2635572	Enterococcus faecium ATCC 8459 = NRRL B-2354 (firmicutes) NRRL B-2354	SAMN02604149	1	CP004064.1:214319	NA|milk and dairy utensils
GCA_900639515.1	2791579	Enterococcus faecium (firmicutes)	SAMEA4885352	6	LR135325.1:162848|LR135326.1:61971|LR135327.1:38929|LR135328.1:6174|LR135329.1:4374|LR135330.1:1928	NA|NA
GCA_002848685.1	2867770	Enterococcus faecium (firmicutes) Efaecium_ER04462.3A	SAMN07679730	4	CP023790.1:199068|CP023791.1:40911|CP023792.1:10647|CP023793.1:4374	Homo sapiens|blood
GCA_001721905.1	2823158	Enterococcus faecium (firmicutes) ISMMS_VRE_11	SAMN03988630	6	CP016164.1:202822|CP016165.1:58308|CP016166.1:48256|CP016167.1:2125|CP016168.1:4796|CP016169.1:832	Homo sapiens|blood
GCA_900638765.1	2528228	Enterococcus faecium (firmicutes)	SAMEA4884567	0		NA|NA
GCA_900637035.1	2450323	Enterococcus faecium (firmicutes) NCTC7174	SAMEA4557825	0		NA|not available: to be reported later
