# Supplementary material for: Cadmium stress triggers significant metabolic reprogramming in Enterococcus faecium CX 2–6
Source: Comput Struct Biotechnol J. 2021 Oct 18;19:5678–87. doi: 10.1016/j.csbj.2021.10.021 (PMC8554106; doi:10.1016/j.csbj.2021.10.021)
Supplement: Supplementary data 2 [file mmc2.xlsx]

## Sheet: cd0-cd1
id	Cd0_count	Cd1_count	Cd0_fpkm	Cd1_fpkm	log2(FC)	Pvalue	FDR	significant	Symbol	Description	KEGG_A_class	KEGG_B_class	Pathway	K_ID	GO Component	GO Function	GO Process
CX2-6_0025	333	1125	82.66	258.01	1.64217	1.43828e-13	1.5699e-12	yes	aliB	oligopeptide binding protein [Enterococcus faecium Com15] [Enterococcus faecium]	Environmental Information Processing;Cellular Processes	Membrane transport;Cellular community - prokaryotes	ko02010//ABC transporters;ko02024//Quorum sensing	K15580;K15580	-	-	-
CX2-6_0026	35.3333	237	12.21	76.5733	2.64878	1.10142e-18	2.0721e-17	yes	amiC	peptide ABC transporter permease [Enterococcus faecium]	Environmental Information Processing;Cellular Processes	Membrane transport;Cellular community - prokaryotes	ko02010//ABC transporters;ko02024//Quorum sensing	K15581;K15581	-	-	-
CX2-6_0027	29	200.333	15.1267	99.23	2.71368	2.17982e-18	4.00326e-17	yes	amiD	oligopeptide permease [Enterococcus faecium E980] [Enterococcus faecium]	Environmental Information Processing;Cellular Processes	Membrane transport;Cellular community - prokaryotes	ko02010//ABC transporters;ko02024//Quorum sensing	K15582;K15582	-	-	-
CX2-6_0028	17.6667	123.667	7.67667	51.67	2.75077	2.61093e-12	2.45597e-11	yes	amiE	oligopeptide ABC transporter [Enterococcus faecium Com15] [Enterococcus faecium]	Environmental Information Processing;Cellular Processes	Membrane transport;Cellular community - prokaryotes	ko02010//ABC transporters;ko02024//Quorum sensing	K15583;K15583	-	-	-
CX2-6_0029	10	78.3333	5.32	38.59	2.85873	5.52936e-13	5.51506e-12	yes	amiF	oligopeptide ABC transporter [Enterococcus faecium Com15] [Enterococcus faecium]	Environmental Information Processing;Cellular Processes	Membrane transport;Cellular community - prokaryotes	ko02010//ABC transporters;ko02024//Quorum sensing	K10823;K10823	-	-	-
CX2-6_0030	1	20.3333	1.22333	23.2833	4.25041	9.30264e-09	5.81792e-08	yes	--	histidine triad domain protein [Enterococcus faecium]	-	-	-	-	-	-	-
CX2-6_0031	192.667	126.667	195.167	117.05	-0.737582	0.00697416	0.0164508	no	--	FUSC family protein [Enterococcus faecium]	-	-	-	-	-	-	-
CX2-6_0032	258.333	474.667	208.75	364.297	0.803338	0.00150806	0.00407669	no	--	FUSC family protein [Enterococcus faecium]	-	-	-	-	-	-	-
CX2-6_0033	2.66667	10.3333	3.28333	12.06	1.877	0.00476948	0.0116789	yes	--	hydrolase, NUDIX family [Enterococcus faecium]	-	-	-	-	-	-	-
CX2-6_0034	0	3.33333	0.001	3.58667	11.8084	0.00485615	0.0118271	yes	--	MULTISPECIES: hypothetical protein [Enterococcus]	-	-	-	-	-	-	-
CX2-6_0035	5.38	17.7767	2.78333	8.76667	1.65521	0.00870474	0.0201629	yes	--	transposase [Enterococcus faecium EnGen0026] [Enterococcus faecium]	-	-	-	-	-	-	-
CX2-6_0036	0	0	0.001	0.001	0	1	1	notest	--	hypothetical protein EfmE980_0983 [Enterococcus faecium E980] [Enterococcus faecium]	-	-	-	-	-	-	-
CX2-6_0037	2442.67	10545.7	752.72	3110.46	2.04694	7.85911e-14	8.7855e-13	yes	guaA	GMP synthase [Enterococcus faecium E980] [Enterococcus faecium]	Metabolism;Metabolism;Metabolism	Global and overview maps;Nucleotide metabolism;Xenobiotics biodegradation and metabolism	ko01100//Metabolic pathways;ko00230//Purine metabolism;ko00983//Drug metabolism - other enzymes	K01951;K01951;K01951	-	GO:0016884//carbon-nitrogen ligase activity, with glutamine as amido-N-donor;GO:0001883//purine nucleoside binding;GO:0016818//hydrolase activity, acting on acid anhydrides, in phosphorus-containing anhydrides;GO:0016817//hydrolase activity, acting on acid anhydrides;GO:0016874//ligase activity;GO:0005488//binding;GO:0001882//nucleoside binding;GO:0032550//purine ribonucleoside binding;GO:0032549…	GO:0009152//purine ribonucleotide biosynthetic process;GO:0055086//nucleobase-containing small molecule metabolic process;GO:0044281//small molecule metabolic process;GO:0019693//ribose phosphate metabolic process;GO:0006807//nitrogen compound metabolic process;GO:0044699//single-organism process;GO:0019637//organophosphate metabolic process;GO:0044249//cellular biosynthetic process;GO:0009259//r…
CX2-6_0038	281.667	1208.67	149.973	586.487	1.96739	1.41515e-16	2.09913e-15	yes	coaA	pantothenate kinase [Enterococcus faecium DO] [Enterococcus faecium]	Metabolism;Metabolism	Global and overview maps;Metabolism of cofactors and vitamins	ko01100//Metabolic pathways;ko00770//Pantothenate and CoA biosynthesis	K00867;K00867	GO:0044424//intracellular part;GO:0005622//intracellular;GO:0044464//cell part;GO:0005623//cell	GO:0032550//purine ribonucleoside binding;GO:0097367//carbohydrate derivative binding;GO:0016772//transferase activity, transferring phosphorus-containing groups;GO:0003824//catalytic activity;GO:1901363//heterocyclic compound binding;GO:0001882//nucleoside binding;GO:0001883//purine nucleoside binding;GO:0097159//organic cyclic compound binding;GO:0005488//binding;GO:0032549//ribonucleoside bind…	GO:0044249//cellular biosynthetic process;GO:0006793//phosphorus metabolic process;GO:0006732//coenzyme metabolic process;GO:0044237//cellular metabolic process;GO:0006796//phosphate-containing compound metabolic process;GO:0009987//cellular process;GO:0009108//coenzyme biosynthetic process;GO:0051188//cofactor biosynthetic process;GO:0009058//biosynthetic process;GO:0008152//metabolic process;GO…
CX2-6_0039	99	119.667	78.4933	85.6067	0.125153	0.68872	0.790133	no	MJ0882	16S RNA G1207 methylase RsmC [Enterococcus faecium]	-	-	-	-	-	-	-
CX2-6_0040	0	0	0.001	0.001	0	1	1	notest	--	hypothetical protein EfmE980_0987 [Enterococcus faecium E980] [Enterococcus faecium]	-	-	-	-	-	-	-
CX2-6_0041	38.3333	112.667	19.1967	50.24	1.38798	0.000797571	0.0022898	yes	purR	transcriptional regulator, LacI family [Enterococcus faecium TX1330] [Enterococcus faecium]	-	-	-	-	-	GO:0001071//nucleic acid binding transcription factor activity	GO:0009059//macromolecule biosynthetic process;GO:1901576//organic substance biosynthetic process;GO:0043170//macromolecule metabolic process;GO:0060255//regulation of macromolecule metabolic process;GO:0008152//metabolic process;GO:0010468//regulation of gene expression;GO:0071704//organic substance metabolic process;GO:0044237//cellular metabolic process;GO:0044260//cellular macromolecule metab…
CX2-6_0042	74	467.333	28.2267	164.717	2.54486	5.70115e-24	1.91195e-22	yes	pdp	pyrimidine-nucleoside phosphorylase [Enterococcus faecium SD2A-2] [Enterococcus faecium]	Metabolism;Metabolism	Global and overview maps;Nucleotide metabolism	ko01100//Metabolic pathways;ko00240//Pyrimidine metabolism	K00756;K00756	-	GO:0016740//transferase activity;GO:0016757//transferase activity, transferring glycosyl groups;GO:0016763//transferase activity, transferring pentosyl groups;GO:0003824//catalytic activity	GO:1901564//organonitrogen compound metabolic process;GO:0009116//nucleoside metabolic process;GO:0055086//nucleobase-containing small molecule metabolic process;GO:0006725//cellular aromatic compound metabolic process;GO:0044710//single-organism metabolic process;GO:1901360//organic cyclic compound metabolic process;GO:0044237//cellular metabolic process;GO:0044763//single-organism cellular proc…
CX2-6_0043	12	16.3333	8.84667	11.0867	0.32562	0.526031	0.64065	no	deoC	deoxyribose-phosphate aldolase [Enterococcus faecium TX1330] [Enterococcus faecium]	Metabolism	Carbohydrate metabolism	ko00030//Pentose phosphate pathway	K01619	GO:0044424//intracellular part;GO:0005623//cell;GO:0005622//intracellular;GO:0044464//cell part	GO:0016829//lyase activity;GO:0016830//carbon-carbon lyase activity;GO:0003824//catalytic activity;GO:0016832//aldehyde-lyase activity	GO:0009166//nucleotide catabolic process;GO:0019637//organophosphate metabolic process;GO:0044699//single-organism process;GO:0044763//single-organism cellular process;GO:0071704//organic substance metabolic process;GO:0034641//cellular nitrogen compound metabolic process;GO:1901361//organic cyclic compound catabolic process;GO:0019692//deoxyribose phosphate metabolic process;GO:1901135//carbohyd…
CX2-6_0044	16.3333	39	20.5867	43.1133	1.06642	0.0261543	0.0532755	no	cdd	cytidine deaminase [Enterococcus faecium E1039] [Enterococcus faecium]	Metabolism;Metabolism;Metabolism	Global and overview maps;Nucleotide metabolism;Xenobiotics biodegradation and metabolism	ko01100//Metabolic pathways;ko00240//Pyrimidine metabolism;ko00983//Drug metabolism - other enzymes	K01489;K01489;K01489	-	GO:0046872//metal ion binding;GO:0016810//hydrolase activity, acting on carbon-nitrogen (but not peptide) bonds;GO:0016814//hydrolase activity, acting on carbon-nitrogen (but not peptide) bonds, in cyclic amidines;GO:0043169//cation binding;GO:0046914//transition metal ion binding;GO:0016787//hydrolase activity;GO:0003824//catalytic activity;GO:0005488//binding;GO:0043167//ion binding	GO:0009116//nucleoside metabolic process;GO:0071704//organic substance metabolic process;GO:1901360//organic cyclic compound metabolic process;GO:0034641//cellular nitrogen compound metabolic process;GO:1901135//carbohydrate derivative metabolic process;GO:0009164//nucleoside catabolic process;GO:0046087//cytidine metabolic process;GO:0008152//metabolic process;GO:0009056//catabolic process;GO:00…
CX2-6_0045	56	160.667	24.47	64.5167	1.39866	1.88738e-06	8.33473e-06	yes	tcsA	BMP family ABC transporter substrate-binding protein [Enterococcus faecium]	-	-	-	-	-	-	-
CX2-6_0046	50.3333	91.6667	15.5733	26.5167	0.767822	0.0203029	0.0425167	no	yufO	ABC transporter, ATP-binding protein [Enterococcus faecium TX1330] [Enterococcus faecium]	-	-	-	-	-	-	-
CX2-6_0047	555.667	1604.67	245.25	651.933	1.41047	1.30665e-08	7.9989e-08	yes	yufP	ABC transporter permease [Enterococcus faecium]	-	-	-	-	-	-	-
CX2-6_0048	559	2316.33	290.023	1112.26	1.93925	3.29807e-17	5.33688e-16	yes	yufQ	ABC transporter, permease protein [Enterococcus faecium E980] [Enterococcus faecium]	-	-	-	-	-	-	-
CX2-6_0049	83.3333	196.667	34.5233	76.4833	1.14757	3.47136e-05	0.000126899	yes	deoB	phosphopentomutase [Enterococcus faecium Com15] [Enterococcus faecium]	Metabolism;Metabolism	Nucleotide metabolism;Carbohydrate metabolism	ko00230//Purine metabolism;ko00030//Pentose phosphate pathway	K01839;K01839	-	-	-
CX2-6_0050	45	104.667	27.3067	59.2433	1.1174	0.00161616	0.00435367	yes	punA	purine nucleoside phosphorylase I, inosine and guanosine-specific [Enterococcus faecium TX1330] [Enterococcus faecium]	Metabolism;Metabolism;Metabolism;Metabolism;Metabolism	Global and overview maps;Global and overview maps;Nucleotide metabolism;Nucleotide metabolism;Metabolism of cofactors and vitamins	ko01100//Metabolic pathways;ko01110//Biosynthesis of secondary metabolites;ko00230//Purine metabolism;ko00240//Pyrimidine metabolism;ko00760//Nicotinate and nicotinamide metabolism	K03783;K03783;K03783;K03783;K03783	-	GO:0003824//catalytic activity;GO:0016757//transferase activity, transferring glycosyl groups;GO:0016763//transferase activity, transferring pentosyl groups;GO:0016740//transferase activity	GO:0006725//cellular aromatic compound metabolic process;GO:0006807//nitrogen compound metabolic process;GO:0044710//single-organism metabolic process;GO:0055086//nucleobase-containing small molecule metabolic process;GO:0009987//cellular process;GO:1901360//organic cyclic compound metabolic process;GO:0071704//organic substance metabolic process;GO:0006139//nucleobase-containing compound metabol…
CX2-6_0051	76.6667	238	52.8533	152.903	1.53255	9.3395e-09	5.82523e-08	yes	deoD	purine nucleoside phosphorylase [Enterococcus faecium 1,231,408] [Enterococcus faecium]	Metabolism;Metabolism;Metabolism;Metabolism;Metabolism	Global and overview maps;Global and overview maps;Nucleotide metabolism;Nucleotide metabolism;Metabolism of cofactors and vitamins	ko01100//Metabolic pathways;ko01110//Biosynthesis of secondary metabolites;ko00230//Purine metabolism;ko00240//Pyrimidine metabolism;ko00760//Nicotinate and nicotinamide metabolism	K03784;K03784;K03784;K03784;K03784	-	GO:0003824//catalytic activity;GO:0016763//transferase activity, transferring pentosyl groups;GO:0016740//transferase activity;GO:0016757//transferase activity, transferring glycosyl groups	GO:1901657//glycosyl compound metabolic process;GO:0044763//single-organism cellular process;GO:0034641//cellular nitrogen compound metabolic process;GO:0006139//nucleobase-containing compound metabolic process;GO:0008152//metabolic process;GO:0009987//cellular process;GO:1901135//carbohydrate derivative metabolic process;GO:0044710//single-organism metabolic process;GO:0009116//nucleoside metabo…
CX2-6_0052	5.66667	27	3.18	14.14	2.15268	0.000205056	0.00066271	yes	--	carbohydrate binding domain protein [Enterococcus faecium E980] [Enterococcus faecium]	-	-	-	-	-	-	-
CX2-6_0053	0	0	0.001	0.001	0	1	1	notest	--	hypothetical protein EfmE980_1000 [Enterococcus faecium E980] [Enterococcus faecium]	-	-	-	-	-	-	-
CX2-6_0054	1.24667	11.1467	0.746667	5.41333	2.85798	0.00107699	0.00298899	yes	--	IS982 family transposase [Enterococcus faecium]	-	-	-	-	-	-	-
CX2-6_0055	3193.67	5083.67	2240.12	3336.29	0.57467	0.0171009	0.0367424	no	gpmA	2,3-bisphosphoglycerate-dependent phosphoglycerate mutase [Enterococcus faecium EnGen0038] [Enterococcus faecium]	Metabolism;Metabolism;Metabolism;Metabolism;Metabolism;Metabolism;Metabolism;Metabolism;Metabolism	Global and overview maps;Global and overview maps;Global and overview maps;Global and overview maps;Global and overview maps;Global and overview maps;Carbohydrate metabolism;Energy metabolism;Amino acid metabolism	ko01100//Metabolic pathways;ko01110//Biosynthesis of secondary metabolites;ko01120//Microbial metabolism in diverse environments;ko01130//Biosynthesis of antibiotics;ko01230//Biosynthesis of amino acids;ko01200//Carbon metabolism;ko00010//Glycolysis / Gluconeogenesis;ko00680//Methane metabolism;ko00260//Glycine, serine and threonine metabolism	K01834;K01834;K01834;K01834;K01834;K01834;K01834;K01834;K01834	-	GO:0016791//phosphatase activity;GO:0019203//carbohydrate phosphatase activity;GO:0016866//intramolecular transferase activity;GO:0042578//phosphoric ester hydrolase activity;GO:0016788//hydrolase activity, acting on ester bonds;GO:0003824//catalytic activity;GO:0016853//isomerase activity;GO:0004619//phosphoglycerate mutase activity;GO:0016868//intramolecular transferase activity, phosphotransfe…	GO:0032787//monocarboxylic acid metabolic process;GO:0019752//carboxylic acid metabolic process;GO:0006082//organic acid metabolic process;GO:0043436//oxoacid metabolic process;GO:0044281//small molecule metabolic process;GO:0009987//cellular process;GO:0006090//pyruvate metabolic process;GO:0044710//single-organism metabolic process;GO:0044237//cellular metabolic process;GO:0044699//single-organ…
CX2-6_0056	69	245.333	56.4167	191.213	1.76099	1.46996e-07	7.50879e-07	yes	res	resolvase, N-terminal domain protein [Enterococcus faecium TX1330] [Enterococcus faecium]	-	-	-	-	-	GO:1901363//heterocyclic compound binding;GO:0003676//nucleic acid binding;GO:0097159//organic cyclic compound binding;GO:0005488//binding	GO:0043170//macromolecule metabolic process;GO:0044260//cellular macromolecule metabolic process;GO:0034641//cellular nitrogen compound metabolic process;GO:0006139//nucleobase-containing compound metabolic process;GO:0071704//organic substance metabolic process;GO:0090304//nucleic acid metabolic process;GO:0046483//heterocycle metabolic process;GO:1901360//organic cyclic compound metabolic proce…
CX2-6_0057	425	541.667	303.383	355.58	0.229032	0.322363	0.439827	no	rpiA	ribose 5-phosphate isomerase A [Enterococcus faecium]	Metabolism;Metabolism;Metabolism;Metabolism;Metabolism;Metabolism;Metabolism;Metabolism	Global and overview maps;Global and overview maps;Global and overview maps;Global and overview maps;Global and overview maps;Global and overview maps;Carbohydrate metabolism;Energy metabolism	ko01100//Metabolic pathways;ko01110//Biosynthesis of secondary metabolites;ko01120//Microbial metabolism in diverse environments;ko01130//Biosynthesis of antibiotics;ko01230//Biosynthesis of amino acids;ko01200//Carbon metabolism;ko00030//Pentose phosphate pathway;ko00710//Carbon fixation in photosynthetic organisms	K01807;K01807;K01807;K01807;K01807;K01807;K01807;K01807	-	-	-
CX2-6_0058	361.333	1561.33	389.197	1623.48	2.06052	6.88943e-09	4.41611e-08	yes	rpsL	30S ribosomal protein S12 [Enterococcus faecium]	Genetic Information Processing	Translation	ko03010//Ribosome	K02950	-	-	-
CX2-6_0059	747	3349.33	730.817	3230.05	2.14397	1.01732e-06	4.68009e-06	yes	rpsG	30S ribosomal protein S7 [Enterococcus faecium DO] [Enterococcus faecium]	Genetic Information Processing	Translation	ko03010//Ribosome	K02992	GO:0043226//organelle;GO:0032991//macromolecular complex;GO:0043229//intracellular organelle;GO:0030529//intracellular ribonucleoprotein complex;GO:0005622//intracellular;GO:0005623//cell;GO:1990904//ribonucleoprotein complex;GO:0005737//cytoplasm;GO:0043232//intracellular non-membrane-bounded organelle;GO:0044424//intracellular part;GO:0005840//ribosome;GO:0044446//intracellular organelle part;G…	GO:0005198//structural molecule activity;GO:0097159//organic cyclic compound binding;GO:0003676//nucleic acid binding;GO:0003723//RNA binding;GO:0005488//binding;GO:1901363//heterocyclic compound binding	GO:0010467//gene expression;GO:0008152//metabolic process;GO:0043170//macromolecule metabolic process;GO:0071704//organic substance metabolic process
CX2-6_0060	4239.67	22154	959.943	4862.7	2.34074	2.14774e-13	2.29026e-12	yes	fusA	translation elongation factor G [Enterococcus faecium E980] [Enterococcus faecium]	-	-	-	-	GO:0044464//cell part;GO:0005623//cell;GO:0005622//intracellular;GO:0044424//intracellular part	GO:0017111//nucleoside-triphosphatase activity;GO:0001882//nucleoside binding;GO:0008135//translation factor activity, RNA binding;GO:0032549//ribonucleoside binding;GO:0003824//catalytic activity;GO:1901363//heterocyclic compound binding;GO:0005488//binding;GO:0003676//nucleic acid binding;GO:0097367//carbohydrate derivative binding;GO:0097159//organic cyclic compound binding;GO:0016818//hydrola…	GO:1901576//organic substance biosynthetic process;GO:0008152//metabolic process;GO:0009058//biosynthetic process;GO:0043170//macromolecule metabolic process;GO:0009059//macromolecule biosynthetic process;GO:0044249//cellular biosynthetic process;GO:0010467//gene expression;GO:0044237//cellular metabolic process;GO:0044260//cellular macromolecule metabolic process;GO:0071704//organic substance me…
CX2-6_0061	13033	51177.3	5067.18	18279.3	1.85096	2.64609e-17	4.37361e-16	yes	tuf	translation elongation factor Tu [Enterococcus faecium]	Organismal Systems	Environmental adaptation	ko04626//Plant-pathogen interaction	K02358	GO:0005623//cell;GO:0044424//intracellular part;GO:0005622//intracellular;GO:0044464//cell part	GO:1901363//heterocyclic compound binding;GO:0032549//ribonucleoside binding;GO:0097367//carbohydrate derivative binding;GO:0017111//nucleoside-triphosphatase activity;GO:0003723//RNA binding;GO:0008135//translation factor activity, RNA binding;GO:0016462//pyrophosphatase activity;GO:0001883//purine nucleoside binding;GO:0097159//organic cyclic compound binding;GO:0036094//small molecule binding;…	GO:0044237//cellular metabolic process;GO:0044260//cellular macromolecule metabolic process;GO:0009058//biosynthetic process;GO:0009987//cellular process;GO:0034645//cellular macromolecule biosynthetic process;GO:1901576//organic substance biosynthetic process;GO:0043170//macromolecule metabolic process;GO:0008152//metabolic process;GO:0009059//macromolecule biosynthetic process;GO:0044249//cellu…
CX2-6_0062	99.3333	498.667	152.7	729.92	2.25704	3.89762e-13	3.97317e-12	yes	rpsJ	ribosomal protein S10 [Enterococcus faecium E1071] [Enterococcus faecium]	Genetic Information Processing	Translation	ko03010//Ribosome	K02946	GO:0005622//intracellular;GO:0030529//intracellular ribonucleoprotein complex;GO:0005623//cell;GO:1990904//ribonucleoprotein complex;GO:0044464//cell part;GO:0032991//macromolecular complex;GO:0044424//intracellular part	GO:0005198//structural molecule activity;GO:0005488//binding;GO:0003676//nucleic acid binding;GO:1901363//heterocyclic compound binding;GO:0097159//organic cyclic compound binding	GO:0010467//gene expression;GO:0043170//macromolecule metabolic process;GO:0008152//metabolic process;GO:0071704//organic substance metabolic process
CX2-6_0063	81	400.667	61.7933	286.777	2.2144	6.18786e-15	7.78191e-14	yes	rplC	50S ribosomal protein L3 [Enterococcus faecium DO] [Enterococcus faecium]	Genetic Information Processing	Translation	ko03010//Ribosome	K02906	GO:0044464//cell part;GO:0005622//intracellular;GO:0044424//intracellular part;GO:1990904//ribonucleoprotein complex;GO:0005623//cell;GO:0030529//intracellular ribonucleoprotein complex;GO:0032991//macromolecular complex	GO:0003723//RNA binding;GO:0005198//structural molecule activity;GO:0097159//organic cyclic compound binding;GO:0003676//nucleic acid binding;GO:1901363//heterocyclic compound binding;GO:0005488//binding	GO:0043170//macromolecule metabolic process;GO:0010467//gene expression;GO:0008152//metabolic process;GO:0071704//organic substance metabolic process
CX2-6_0064	89.3333	489.667	68.22	357.533	2.38981	5.81103e-15	7.34793e-14	yes	rplD	50S ribosomal protein L4 [Enterococcus faecium DO] [Enterococcus faecium]	Genetic Information Processing	Translation	ko03010//Ribosome	K02926	GO:0044424//intracellular part;GO:0044464//cell part;GO:0005622//intracellular;GO:0030529//intracellular ribonucleoprotein complex;GO:0005623//cell;GO:0032991//macromolecular complex;GO:1990904//ribonucleoprotein complex	GO:0097159//organic cyclic compound binding;GO:0005198//structural molecule activity;GO:0003676//nucleic acid binding;GO:0003723//RNA binding;GO:1901363//heterocyclic compound binding;GO:0005488//binding	GO:0010467//gene expression;GO:0071704//organic substance metabolic process;GO:0008152//metabolic process;GO:0043170//macromolecule metabolic process
CX2-6_0065	20.6667	151	33.1567	234.947	2.82496	5.25552e-07	2.5043e-06	yes	rplW	50S ribosomal protein L23 [Enterococcus faecium DO] [Enterococcus faecium]	Genetic Information Processing	Translation	ko03010//Ribosome	K02892	GO:0032991//macromolecular complex;GO:1990904//ribonucleoprotein complex;GO:0030529//intracellular ribonucleoprotein complex;GO:0044464//cell part;GO:0005622//intracellular;GO:0044424//intracellular part;GO:0005623//cell	GO:0003723//RNA binding;GO:0005198//structural molecule activity;GO:1901363//heterocyclic compound binding;GO:0005488//binding;GO:0003676//nucleic acid binding;GO:0097159//organic cyclic compound binding	GO:0010467//gene expression;GO:0071704//organic substance metabolic process;GO:0043170//macromolecule metabolic process;GO:0008152//metabolic process
CX2-6_0066	249.667	1783.33	151.237	1026.2	2.76243	3.55215e-22	9.2413e-21	yes	rplB	ribosomal protein L2 [Enterococcus faecium 1,230,933] [Enterococcus faecium]	Genetic Information Processing	Translation	ko03010//Ribosome	K02886	GO:1990904//ribonucleoprotein complex;GO:0005840//ribosome;GO:0044446//intracellular organelle part;GO:0005737//cytoplasm;GO:0005623//cell;GO:0032991//macromolecular complex;GO:0044464//cell part;GO:0044422//organelle part;GO:0044424//intracellular part;GO:0043228//non-membrane-bounded organelle;GO:0005622//intracellular;GO:0043226//organelle;GO:0043232//intracellular non-membrane-bounded organel…	GO:0003723//RNA binding;GO:0003824//catalytic activity;GO:0005488//binding;GO:0005198//structural molecule activity;GO:0003676//nucleic acid binding;GO:0097159//organic cyclic compound binding;GO:1901363//heterocyclic compound binding	GO:0043170//macromolecule metabolic process;GO:0071704//organic substance metabolic process;GO:0010467//gene expression;GO:0008152//metabolic process
CX2-6_0067	18.3333	50	39.93	95.2	1.25349	0.00568453	0.0136736	yes	rpsS	30S ribosomal protein S19 [Enterococcus faecium MRSN 4777] [Enterococcus faecium]	Genetic Information Processing	Translation	ko03010//Ribosome	K02965	GO:0005840//ribosome;GO:0043226//organelle;GO:0044444//cytoplasmic part;GO:0032991//macromolecular complex;GO:0043229//intracellular organelle;GO:0044464//cell part;GO:0005737//cytoplasm;GO:0044422//organelle part;GO:0044391//ribosomal subunit;GO:0005623//cell;GO:0043232//intracellular non-membrane-bounded organelle;GO:0005622//intracellular;GO:0044424//intracellular part;GO:0044446//intracellula…	GO:0005488//binding;GO:0003723//RNA binding;GO:0003676//nucleic acid binding;GO:0005198//structural molecule activity;GO:0097159//organic cyclic compound binding;GO:1901363//heterocyclic compound binding	GO:0010467//gene expression;GO:0008152//metabolic process;GO:0043170//macromolecule metabolic process;GO:0071704//organic substance metabolic process
CX2-6_0068	12	121.333	16.8867	159.217	3.23703	4.23811e-17	6.76344e-16	yes	rplV	ribosomal protein L22 [Enterococcus faecium TX1330] [Enterococcus faecium]	Genetic Information Processing	Translation	ko03010//Ribosome	K02890	GO:0032991//macromolecular complex;GO:0043226//organelle;GO:0044391//ribosomal subunit;GO:0005623//cell;GO:0044424//intracellular part;GO:0044446//intracellular organelle part;GO:0044422//organelle part;GO:0005737//cytoplasm;GO:0043232//intracellular non-membrane-bounded organelle;GO:0043228//non-membrane-bounded organelle;GO:0044464//cell part;GO:0030529//intracellular ribonucleoprotein complex;…	GO:0003723//RNA binding;GO:0003676//nucleic acid binding;GO:0097159//organic cyclic compound binding;GO:1901363//heterocyclic compound binding;GO:0005198//structural molecule activity;GO:0005488//binding	GO:0010467//gene expression;GO:0071704//organic substance metabolic process;GO:0008152//metabolic process;GO:0043170//macromolecule metabolic process
CX2-6_0069	63.3333	544.667	46.17	378.283	3.03444	2.26288e-25	8.05584e-24	yes	rpsC	30S ribosomal protein S3 [Enterococcus faecium DO] [Enterococcus faecium]	Genetic Information Processing	Translation	ko03010//Ribosome	K02982	GO:1990904//ribonucleoprotein complex;GO:0044424//intracellular part;GO:0032991//macromolecular complex;GO:0043229//intracellular organelle;GO:0043226//organelle;GO:0043228//non-membrane-bounded organelle;GO:0044422//organelle part;GO:0044444//cytoplasmic part;GO:0005840//ribosome;GO:0005622//intracellular;GO:0044464//cell part;GO:0005623//cell;GO:0044391//ribosomal subunit;GO:0030529//intracellu…	GO:0005198//structural molecule activity;GO:0005488//binding;GO:0097159//organic cyclic compound binding;GO:0044822//poly(A) RNA binding;GO:1901363//heterocyclic compound binding;GO:0003676//nucleic acid binding;GO:0003723//RNA binding	GO:0043170//macromolecule metabolic process;GO:0071704//organic substance metabolic process;GO:0010467//gene expression;GO:0008152//metabolic process
CX2-6_0070	160.667	1147.33	177.213	1207.55	2.76853	2.37174e-21	5.54365e-20	yes	rplP	50S ribosomal protein L16 [Enterococcus faecium DO] [Enterococcus faecium]	Genetic Information Processing	Translation	ko03010//Ribosome	K02878	GO:0044424//intracellular part;GO:0005623//cell;GO:0005622//intracellular;GO:0032991//macromolecular complex;GO:0044464//cell part;GO:1990904//ribonucleoprotein complex;GO:0030529//intracellular ribonucleoprotein complex	GO:0097159//organic cyclic compound binding;GO:0005488//binding;GO:0003723//RNA binding;GO:1901363//heterocyclic compound binding;GO:0003676//nucleic acid binding;GO:0005198//structural molecule activity	GO:0010467//gene expression;GO:0071704//organic substance metabolic process;GO:0043170//macromolecule metabolic process;GO:0008152//metabolic process
CX2-6_0071	2	12.3333	4.74667	27.08	2.51224	0.000541439	0.00160627	yes	rpmC	LSU ribosomal protein L29P [Enterococcus faecalis CBRD01] [Enterococcus faecalis]	Genetic Information Processing	Translation	ko03010//Ribosome	K02904	GO:0044424//intracellular part;GO:0005623//cell;GO:0030529//intracellular ribonucleoprotein complex;GO:0005622//intracellular;GO:0044464//cell part;GO:0032991//macromolecular complex;GO:1990904//ribonucleoprotein complex	-	GO:0010467//gene expression;GO:0008152//metabolic process;GO:0071704//organic substance metabolic process;GO:0043170//macromolecule metabolic process
CX2-6_0072	14.6667	151.667	26.6633	258.143	3.27524	5.60977e-20	1.20195e-18	yes	rpsQ	30S ribosomal protein S17 [Enterococcus faecium DO] [Enterococcus faecium]	Genetic Information Processing	Translation	ko03010//Ribosome	K02961	GO:0030529//intracellular ribonucleoprotein complex;GO:0005622//intracellular;GO:1990904//ribonucleoprotein complex;GO:0005623//cell;GO:0044424//intracellular part;GO:0044464//cell part;GO:0032991//macromolecular complex	GO:0003723//RNA binding;GO:0005198//structural molecule activity;GO:1901363//heterocyclic compound binding;GO:0097159//organic cyclic compound binding;GO:0003676//nucleic acid binding;GO:0005488//binding	GO:0010467//gene expression;GO:0071704//organic substance metabolic process;GO:0043170//macromolecule metabolic process;GO:0008152//metabolic process
CX2-6_0073	33	418.667	42.4333	513.747	3.59779	3.20679e-23	9.89401e-22	yes	rplN	50S ribosomal protein L14 [Enterococcus faecium DO] [Enterococcus faecium]	Genetic Information Processing	Translation	ko03010//Ribosome	K02874	GO:0043232//intracellular non-membrane-bounded organelle;GO:0005737//cytoplasm;GO:0005622//intracellular;GO:0043226//organelle;GO:0043228//non-membrane-bounded organelle;GO:0044464//cell part;GO:1990904//ribonucleoprotein complex;GO:0030529//intracellular ribonucleoprotein complex;GO:0044444//cytoplasmic part;GO:0044391//ribosomal subunit;GO:0005840//ribosome;GO:0005623//cell;GO:0044424//intracel…	GO:0005198//structural molecule activity;GO:1901363//heterocyclic compound binding;GO:0005488//binding;GO:0097159//organic cyclic compound binding;GO:0003723//RNA binding;GO:0003676//nucleic acid binding	GO:0071704//organic substance metabolic process;GO:0008152//metabolic process;GO:0010467//gene expression;GO:0043170//macromolecule metabolic process
CX2-6_0074	26	221.667	40.5967	323.133	2.9927	6.75355e-17	1.04884e-15	yes	rplX	50S ribosomal protein L24 [Enterococcus faecium DO] [Enterococcus faecium]	Genetic Information Processing	Translation	ko03010//Ribosome	K02895	GO:0005622//intracellular;GO:1990904//ribonucleoprotein complex;GO:0044424//intracellular part;GO:0044464//cell part;GO:0030529//intracellular ribonucleoprotein complex;GO:0032991//macromolecular complex;GO:0005623//cell	GO:0097159//organic cyclic compound binding;GO:0003676//nucleic acid binding;GO:0005488//binding;GO:0003723//RNA binding;GO:0005198//structural molecule activity;GO:1901363//heterocyclic compound binding	GO:0010467//gene expression;GO:0071704//organic substance metabolic process;GO:0043170//macromolecule metabolic process;GO:0008152//metabolic process
CX2-6_0075	28	539.667	24.3867	451.52	4.21063	3.06821e-31	1.73167e-29	yes	rplE	50S ribosomal protein L5 [Enterococcus faecium DO] [Enterococcus faecium]	Genetic Information Processing	Translation	ko03010//Ribosome	K02931	GO:0044424//intracellular part;GO:0032991//macromolecular complex;GO:0044464//cell part;GO:1990904//ribonucleoprotein complex;GO:0005622//intracellular;GO:0005623//cell;GO:0030529//intracellular ribonucleoprotein complex	GO:0005488//binding;GO:1901363//heterocyclic compound binding;GO:0003676//nucleic acid binding;GO:0005198//structural molecule activity;GO:0003723//RNA binding;GO:0097159//organic cyclic compound binding	GO:0010467//gene expression;GO:0008152//metabolic process;GO:0043170//macromolecule metabolic process;GO:0071704//organic substance metabolic process
CX2-6_0076	12.3333	102.333	30.9767	246.55	2.99263	2.67741e-11	2.22861e-10	yes	rpsZ	30S ribosomal protein S14 [Enterococcus faecium DO] [Enterococcus faecium]	Genetic Information Processing	Translation	ko03010//Ribosome	K02954	GO:0005623//cell;GO:0032991//macromolecular complex;GO:0005622//intracellular;GO:0044424//intracellular part;GO:0044464//cell part;GO:1990904//ribonucleoprotein complex;GO:0030529//intracellular ribonucleoprotein complex	GO:1901363//heterocyclic compound binding;GO:0046872//metal ion binding;GO:0043169//cation binding;GO:0043167//ion binding;GO:0005198//structural molecule activity;GO:0003723//RNA binding;GO:0005488//binding;GO:0097159//organic cyclic compound binding;GO:0003676//nucleic acid binding;GO:0046914//transition metal ion binding	GO:0010467//gene expression;GO:0008152//metabolic process;GO:0071704//organic substance metabolic process;GO:0043170//macromolecule metabolic process
CX2-6_0077	20.6667	254.333	25.49	286.727	3.49167	8.60783e-24	2.80543e-22	yes	rpsH	30S ribosomal protein S8 [Enterococcus faecium DO] [Enterococcus faecium]	Genetic Information Processing	Translation	ko03010//Ribosome	K02994	GO:1990904//ribonucleoprotein complex;GO:0044424//intracellular part;GO:0044464//cell part;GO:0030529//intracellular ribonucleoprotein complex;GO:0005623//cell;GO:0005622//intracellular;GO:0032991//macromolecular complex	GO:1901363//heterocyclic compound binding;GO:0005488//binding;GO:0003723//RNA binding;GO:0005198//structural molecule activity;GO:0003676//nucleic acid binding;GO:0097159//organic cyclic compound binding	GO:0010467//gene expression;GO:0008152//metabolic process;GO:0043170//macromolecule metabolic process;GO:0071704//organic substance metabolic process
CX2-6_0078	93.6667	678.333	83.8133	577.283	2.78403	8.53858e-24	2.80543e-22	yes	rplF	ribosomal protein L6 [Enterococcus faecium TX1330] [Enterococcus faecium]	Genetic Information Processing	Translation	ko03010//Ribosome	K02933	GO:0044464//cell part;GO:1990904//ribonucleoprotein complex;GO:0032991//macromolecular complex;GO:0044424//intracellular part;GO:0030529//intracellular ribonucleoprotein complex;GO:0005623//cell;GO:0005622//intracellular	GO:0005488//binding;GO:0097159//organic cyclic compound binding;GO:0003723//RNA binding;GO:0005198//structural molecule activity;GO:1901363//heterocyclic compound binding;GO:0003676//nucleic acid binding	GO:0071704//organic substance metabolic process;GO:0043170//macromolecule metabolic process;GO:0008152//metabolic process;GO:0010467//gene expression
CX2-6_0079	79.6667	411	106.657	525.693	2.30125	1.91126e-13	2.05705e-12	yes	rplR	50S ribosomal protein L18 [Enterococcus villorum]	Genetic Information Processing	Translation	ko03010//Ribosome	K02881	GO:0032991//macromolecular complex;GO:0005622//intracellular;GO:0030529//intracellular ribonucleoprotein complex;GO:1990904//ribonucleoprotein complex;GO:0044464//cell part;GO:0005623//cell;GO:0044424//intracellular part	GO:1901363//heterocyclic compound binding;GO:0005198//structural molecule activity;GO:0005488//binding;GO:0003723//RNA binding;GO:0097159//organic cyclic compound binding;GO:0003676//nucleic acid binding	GO:0071704//organic substance metabolic process;GO:0010467//gene expression;GO:0043170//macromolecule metabolic process;GO:0008152//metabolic process
CX2-6_0080	329	1980	321.377	1797.11	2.48334	3.55435e-22	9.2413e-21	yes	rpsE	30S ribosomal protein S5 [Enterococcus faecium DO] [Enterococcus faecium]	Genetic Information Processing	Translation	ko03010//Ribosome	K02988	GO:0030529//intracellular ribonucleoprotein complex;GO:0005623//cell;GO:0044446//intracellular organelle part;GO:0044424//intracellular part;GO:0043228//non-membrane-bounded organelle;GO:0005840//ribosome;GO:0044391//ribosomal subunit;GO:0043226//organelle;GO:0044444//cytoplasmic part;GO:0032991//macromolecular complex;GO:0044422//organelle part;GO:1990904//ribonucleoprotein complex;GO:0005737//c…	GO:0003723//RNA binding;GO:0005488//binding;GO:0097159//organic cyclic compound binding;GO:1901363//heterocyclic compound binding;GO:0003676//nucleic acid binding;GO:0005198//structural molecule activity	GO:0043170//macromolecule metabolic process;GO:0010467//gene expression;GO:0071704//organic substance metabolic process;GO:0008152//metabolic process
CX2-6_0081	4.33333	37	11.5433	92.6033	3.004	3.78859e-09	2.5411e-08	yes	rpmD	ribosomal protein L30 [Enterococcus faecium TX1330] [Enterococcus faecium]	Genetic Information Processing	Translation	ko03010//Ribosome	K02907	GO:0005623//cell;GO:0044422//organelle part;GO:0044444//cytoplasmic part;GO:0044446//intracellular organelle part;GO:0005737//cytoplasm;GO:0043229//intracellular organelle;GO:0043228//non-membrane-bounded organelle;GO:0043226//organelle;GO:0032991//macromolecular complex;GO:0043232//intracellular non-membrane-bounded organelle;GO:0005622//intracellular;GO:0044464//cell part;GO:0030529//intracellu…	-	GO:0071704//organic substance metabolic process;GO:0008152//metabolic process;GO:0043170//macromolecule metabolic process;GO:0010467//gene expression
CX2-6_0082	589	2438.67	646	2542.38	1.97657	3.92611e-16	5.53965e-15	yes	rplO	50S ribosomal protein L15 [Enterococcus faecium DO] [Enterococcus faecium]	Genetic Information Processing	Translation	ko03010//Ribosome	K02876	GO:0005623//cell;GO:0044424//intracellular part;GO:0030529//intracellular ribonucleoprotein complex;GO:0044422//organelle part;GO:0005737//cytoplasm;GO:0044391//ribosomal subunit;GO:0044464//cell part;GO:0032991//macromolecular complex;GO:0043228//non-membrane-bounded organelle;GO:0044444//cytoplasmic part;GO:0044446//intracellular organelle part;GO:0043232//intracellular non-membrane-bounded org…	GO:0005198//structural molecule activity;GO:0005488//binding;GO:0003723//RNA binding;GO:1901363//heterocyclic compound binding;GO:0097159//organic cyclic compound binding;GO:0003676//nucleic acid binding	GO:0008152//metabolic process;GO:0043170//macromolecule metabolic process;GO:0071704//organic substance metabolic process;GO:0010467//gene expression
CX2-6_0083	1151	9331	439.33	3289.89	2.90466	8.83839e-37	6.53961e-35	yes	secY	preprotein translocase subunit SecY [Enterococcus faecium DO] [Enterococcus faecium]	Cellular Processes;Genetic Information Processing;Environmental Information Processing	Cellular community - prokaryotes;Folding, sorting and degradation;Membrane transport	ko02024//Quorum sensing;ko03060//Protein export;ko03070//Bacterial secretion system	K03076;K03076;K03076	GO:0016020//membrane;GO:0044425//membrane part;GO:0031224//intrinsic component of membrane	-	GO:0071702//organic substance transport;GO:0051179//localization;GO:0051641//cellular localization;GO:0034613//cellular protein localization;GO:0015031//protein transport;GO:0006886//intracellular protein transport;GO:0045184//establishment of protein localization;GO:0008104//protein localization;GO:0006810//transport;GO:0051649//establishment of localization in cell;GO:0051234//establishment of …
CX2-6_0084	117	712.333	87.6833	514.23	2.55204	5.52587e-14	6.2375e-13	yes	adk	adenylate kinase [Enterococcus faecium DO] [Enterococcus faecium]	Metabolism;Metabolism;Metabolism;Metabolism;Metabolism	Global and overview maps;Global and overview maps;Global and overview maps;Nucleotide metabolism;Metabolism of cofactors and vitamins	ko01100//Metabolic pathways;ko01110//Biosynthesis of secondary metabolites;ko01130//Biosynthesis of antibiotics;ko00230//Purine metabolism;ko00730//Thiamine metabolism	K00939;K00939;K00939;K00939;K00939	GO:0005623//cell;GO:0044424//intracellular part;GO:0044464//cell part;GO:0005622//intracellular	GO:0003824//catalytic activity;GO:0016740//transferase activity;GO:0001882//nucleoside binding;GO:0032549//ribonucleoside binding;GO:0046872//metal ion binding;GO:0016776//phosphotransferase activity, phosphate group as acceptor;GO:0016301//kinase activity;GO:0005488//binding;GO:0043169//cation binding;GO:0001883//purine nucleoside binding;GO:0016772//transferase activity, transferring phosphorus…	GO:1901137//carbohydrate derivative biosynthetic process;GO:1901576//organic substance biosynthetic process;GO:0071704//organic substance metabolic process;GO:0006793//phosphorus metabolic process;GO:0006139//nucleobase-containing compound metabolic process;GO:0044711//single-organism biosynthetic process;GO:0034654//nucleobase-containing compound biosynthetic process;GO:0044237//cellular metabol…
CX2-6_0085	35	125.333	77.0967	258.797	1.74708	1.51023e-07	7.69751e-07	yes	infA	translation initiation factor IF-1 [Enterococcus italicus DSM 15952] [Enterococcus italicus]	-	-	-	-	GO:0044424//intracellular part;GO:0005623//cell;GO:0044464//cell part;GO:0005622//intracellular	GO:1901363//heterocyclic compound binding;GO:0008135//translation factor activity, RNA binding;GO:0097159//organic cyclic compound binding;GO:0003676//nucleic acid binding;GO:0003723//RNA binding;GO:0005488//binding	GO:0044271//cellular nitrogen compound biosynthetic process;GO:0019538//protein metabolic process;GO:0043043//peptide biosynthetic process;GO:0044249//cellular biosynthetic process;GO:0043604//amide biosynthetic process;GO:0006412//translation;GO:0043603//cellular amide metabolic process;GO:0006807//nitrogen compound metabolic process;GO:0008152//metabolic process;GO:0010467//gene expression;GO:0…
CX2-6_0086	147.333	296	195.173	368.467	0.916778	0.000524702	0.00156464	no	rpsM	30S ribosomal protein S13 [Enterococcus faecium DO] [Enterococcus faecium]	Genetic Information Processing	Translation	ko03010//Ribosome	K02952	GO:0044464//cell part;GO:0032991//macromolecular complex;GO:0005623//cell;GO:0005622//intracellular;GO:0044424//intracellular part;GO:0030529//intracellular ribonucleoprotein complex;GO:1990904//ribonucleoprotein complex	GO:0005488//binding;GO:0003723//RNA binding;GO:1901363//heterocyclic compound binding;GO:0097159//organic cyclic compound binding;GO:0005198//structural molecule activity;GO:0003676//nucleic acid binding	GO:0043170//macromolecule metabolic process;GO:0071704//organic substance metabolic process;GO:0010467//gene expression;GO:0008152//metabolic process
CX2-6_0087	279	527.667	348.197	617.517	0.826576	0.000815521	0.0023269	no	rpsK	30S ribosomal protein S11 [Enterococcus faecium DO] [Enterococcus faecium]	Genetic Information Processing	Translation	ko03010//Ribosome	K02948	GO:0032991//macromolecular complex;GO:0044424//intracellular part;GO:0044464//cell part;GO:0030529//intracellular ribonucleoprotein complex;GO:1990904//ribonucleoprotein complex;GO:0005622//intracellular;GO:0005623//cell	GO:0005198//structural molecule activity;GO:0005488//binding;GO:0097159//organic cyclic compound binding;GO:1901363//heterocyclic compound binding;GO:0003723//RNA binding;GO:0003676//nucleic acid binding	GO:0043170//macromolecule metabolic process;GO:0008152//metabolic process;GO:0010467//gene expression;GO:0071704//organic substance metabolic process
CX2-6_0088	324	871	162.823	419.95	1.36691	2.57325e-05	9.58858e-05	yes	rpoA	DNA-directed RNA polymerase subunit alpha [Enterococcus faecium EnGen0033] [Enterococcus faecium]	Metabolism;Metabolism;Metabolism;Genetic Information Processing	Global and overview maps;Nucleotide metabolism;Nucleotide metabolism;Transcription	ko01100//Metabolic pathways;ko00230//Purine metabolism;ko00240//Pyrimidine metabolism;ko03020//RNA polymerase	K03040;K03040;K03040;K03040	-	GO:0016740//transferase activity;GO:0016772//transferase activity, transferring phosphorus-containing groups;GO:0003824//catalytic activity;GO:0016779//nucleotidyltransferase activity;GO:0005488//binding;GO:0005515//protein binding;GO:0034062//RNA polymerase activity	GO:0009059//macromolecule biosynthetic process;GO:0043170//macromolecule metabolic process;GO:0009058//biosynthetic process;GO:0044249//cellular biosynthetic process;GO:1901576//organic substance biosynthetic process;GO:0071704//organic substance metabolic process;GO:0044260//cellular macromolecule metabolic process;GO:0008152//metabolic process;GO:0009987//cellular process;GO:0034645//cellular m…
CX2-6_0089	256.667	940	369.48	1282.84	1.79577	2.5374e-13	2.68107e-12	yes	rplQ	50S ribosomal protein L17 [Enterococcus faecium]	Genetic Information Processing	Translation	ko03010//Ribosome	K02879	GO:0032991//macromolecular complex;GO:1990904//ribonucleoprotein complex;GO:0005622//intracellular;GO:0044424//intracellular part;GO:0044464//cell part;GO:0005623//cell;GO:0030529//intracellular ribonucleoprotein complex	-	GO:0008152//metabolic process;GO:0071704//organic substance metabolic process;GO:0043170//macromolecule metabolic process;GO:0010467//gene expression
CX2-6_0090	177.667	271.667	102.89	146.583	0.510618	0.0399779	0.077155	no	ecfA	cobalt import ATP-binding protein cbiO [Enterococcus faecium 1,141,733] [Enterococcus faecium]	Environmental Information Processing	Membrane transport	ko02010//ABC transporters	K16786	-	-	-
CX2-6_0091	363.667	681.667	205.17	355.657	0.793665	0.00017731	0.000577881	no	ecfA2	cobalt import ATP-binding protein CbiO 2 [Enterococcus faecium EnGen0015] [Enterococcus faecium]	Environmental Information Processing	Membrane transport	ko02010//ABC transporters	K16787	-	-	-
CX2-6_0092	1092.33	1943.67	701.07	1158.91	0.725134	0.000891408	0.00252166	no	ecfT	cobalt transporter [Enterococcus faecium Com15] [Enterococcus faecium]	Environmental Information Processing	Membrane transport	ko02010//ABC transporters	K16785	-	-	-
CX2-6_0093	51.6667	264	34.1833	163.237	2.2556	2.19652e-11	1.85169e-10	yes	truA	tRNA pseudouridine(38-40) synthase [Enterococcus faecium EnGen0015] [Enterococcus faecium]	-	-	-	-	-	GO:0097159//organic cyclic compound binding;GO:0016866//intramolecular transferase activity;GO:0016853//isomerase activity;GO:0005488//binding;GO:0003676//nucleic acid binding;GO:1901363//heterocyclic compound binding;GO:0003824//catalytic activity	GO:0016070//RNA metabolic process;GO:0043170//macromolecule metabolic process;GO:0009987//cellular process;GO:0044238//primary metabolic process;GO:0009451//RNA modification;GO:0046483//heterocycle metabolic process;GO:0090304//nucleic acid metabolic process;GO:0034660//ncRNA metabolic process;GO:1901360//organic cyclic compound metabolic process;GO:0008152//metabolic process;GO:0044237//cellular…
CX2-6_0094	0.666667	9	2.22667	28.8067	3.69345	9.04983e-05	0.000308869	yes	--	hypothetical protein D356_01034 [Enterococcus faecium SD2A-2] [Enterococcus faecium]	-	-	-	-	-	-	-
CX2-6_0095	2005	4122.33	372.383	701.903	0.914484	2.10642e-05	7.92563e-05	no	--	ABC transporter membrane protein [Enterococcus faecium EnGen0015] [Enterococcus faecium]	-	-	-	-	-	-	-
CX2-6_0096	9	114.333	32.48	407.317	3.64853	6.41539e-11	5.11585e-10	yes	rpmB	50S ribosomal protein L28 [Enterococcus faecium]	Genetic Information Processing	Translation	ko03010//Ribosome	K02902	GO:1990904//ribonucleoprotein complex;GO:0005623//cell;GO:0030529//intracellular ribonucleoprotein complex;GO:0005622//intracellular;GO:0032991//macromolecular complex;GO:0044424//intracellular part;GO:0044464//cell part	-	GO:0008152//metabolic process;GO:0010467//gene expression;GO:0043170//macromolecule metabolic process;GO:0071704//organic substance metabolic process
CX2-6_0097	1140	748.333	1600.07	939.327	-0.768439	0.0171324	0.0367759	no	M6_Spy1614	alkaline-shock protein [Enterococcus faecium E980] [Enterococcus faecium]	-	-	-	-	-	-	-
CX2-6_0098	951.667	890	278.457	241.223	-0.207083	0.328777	0.446211	no	yloV	DAK2 domain fusion protein YloV [Enterococcus faecium TX1330] [Enterococcus faecium]	-	-	-	-	-	GO:0003824//catalytic activity;GO:0016740//transferase activity;GO:0016772//transferase activity, transferring phosphorus-containing groups	GO:0019400//alditol metabolic process;GO:0005975//carbohydrate metabolic process;GO:0044281//small molecule metabolic process;GO:0008152//metabolic process;GO:0006793//phosphorus metabolic process;GO:0044723//single-organism carbohydrate metabolic process;GO:0044238//primary metabolic process;GO:0071704//organic substance metabolic process;GO:0044710//single-organism metabolic process;GO:0019751/…
CX2-6_0099	171.667	845	40.5433	189.583	2.2253	2.80019e-17	4.59549e-16	yes	recG	DNA helicase RecG [Enterococcus faecium]	Genetic Information Processing	Replication and repair	ko03440//Homologous recombination	K03655	-	GO:0004386//helicase activity;GO:0016462//pyrophosphatase activity;GO:1901363//heterocyclic compound binding;GO:0016787//hydrolase activity;GO:0097367//carbohydrate derivative binding;GO:0032550//purine ribonucleoside binding;GO:0097159//organic cyclic compound binding;GO:0003824//catalytic activity;GO:0032549//ribonucleoside binding;GO:0036094//small molecule binding;GO:0016818//hydrolase activi…	GO:0016043//cellular component organization;GO:1901360//organic cyclic compound metabolic process;GO:0043170//macromolecule metabolic process;GO:0071840//cellular component organization or biogenesis;GO:0032392//DNA geometric change;GO:0071704//organic substance metabolic process;GO:0006725//cellular aromatic compound metabolic process;GO:0046483//heterocycle metabolic process;GO:0071103//DNA con…
CX2-6_0100	302.667	773	142.89	341.68	1.25774	2.04539e-08	1.21348e-07	yes	plsX	phosphate acyltransferase [Enterococcus faecium T110] [Enterococcus faecium]	Metabolism;Metabolism;Metabolism	Global and overview maps;Lipid metabolism;Lipid metabolism	ko01110//Biosynthesis of secondary metabolites;ko00561//Glycerolipid metabolism;ko00564//Glycerophospholipid metabolism	K03621;K03621;K03621	-	-	-
CX2-6_0101	17.3333	22.6667	33.4733	39.2267	0.228823	0.709922	0.81004	no	acpP	acyl carrier protein [Enterococcus faecium]	Metabolism;Metabolism	Global and overview maps;Biosynthesis of other secondary metabolites	ko01130//Biosynthesis of antibiotics;ko00999//Biosynthesis of secondary metabolites - unclassified	K02078;K02078	-	-	-
CX2-6_0102	183	660	87.2567	299.377	1.77862	3.51455e-11	2.88817e-10	yes	oppD	oligopeptide transport ATP-binding protein OppD [Enterococcus faecium E980] [Enterococcus faecium]	Cellular Processes	Cellular community - prokaryotes	ko02024//Quorum sensing	K02031	-	GO:0017111//nucleoside-triphosphatase activity;GO:0032549//ribonucleoside binding;GO:0001882//nucleoside binding;GO:1901363//heterocyclic compound binding;GO:0016817//hydrolase activity, acting on acid anhydrides;GO:0016818//hydrolase activity, acting on acid anhydrides, in phosphorus-containing anhydrides;GO:0016787//hydrolase activity;GO:0016462//pyrophosphatase activity;GO:0001883//purine nucl…	GO:0042886//amide transport;GO:0044765//single-organism transport;GO:0071705//nitrogen compound transport;GO:0044699//single-organism process;GO:0006810//transport;GO:1902578//single-organism localization;GO:0051234//establishment of localization;GO:0051179//localization
CX2-6_0103	89.6667	502	45.0467	241.8	2.42432	2.53622e-15	3.35361e-14	yes	oppF	ABC transporter, ATP-binding protein [Enterococcus faecium TX1330] [Enterococcus faecium]	Cellular Processes	Cellular community - prokaryotes	ko02024//Quorum sensing	K02032	-	GO:0001883//purine nucleoside binding;GO:0017111//nucleoside-triphosphatase activity;GO:0097367//carbohydrate derivative binding;GO:1901363//heterocyclic compound binding;GO:0032550//purine ribonucleoside binding;GO:0097159//organic cyclic compound binding;GO:0005488//binding;GO:0001882//nucleoside binding;GO:0016462//pyrophosphatase activity;GO:0003824//catalytic activity;GO:0016787//hydrolase a…	GO:0006810//transport;GO:0042886//amide transport;GO:0051234//establishment of localization;GO:1902578//single-organism localization;GO:0071705//nitrogen compound transport;GO:0044765//single-organism transport;GO:0051179//localization;GO:0044699//single-organism process
CX2-6_0104	427.333	2704.33	211.803	1286.28	2.60241	1.66357e-19	3.34739e-18	yes	oppB	ABC transporter, permease protein [Enterococcus faecium TX1330] [Enterococcus faecium]	Cellular Processes	Cellular community - prokaryotes	ko02024//Quorum sensing	K02033	-	-	-
CX2-6_0105	125	716.667	66.7033	358.327	2.42544	1.48031e-23	4.75756e-22	yes	oppC	ABC transporter, permease protein [Enterococcus faecium TX1330] [Enterococcus faecium]	Cellular Processes	Cellular community - prokaryotes	ko02024//Quorum sensing	K02034	-	-	-
CX2-6_0106	261.333	1321	71.37	335.973	2.23496	9.68476e-22	2.33443e-20	yes	oppA	peptide ABC transporter substrate-binding protein [Enterococcus faecium]	Cellular Processes	Cellular community - prokaryotes	ko02024//Quorum sensing	K02035	-	-	-
CX2-6_0107	0	0	0.001	0.001	0	1	1	notest	--	conserved domain protein [Enterococcus faecium PC4.1] [Enterococcus faecium]	-	-	-	-	-	-	-
CX2-6_0108	3.66667	15.6667	4.54333	19.8933	2.13046	0.00416262	0.0103351	yes	macB	ABC transporter, ATP-binding protein [Enterococcus faecium]	Environmental Information Processing	Membrane transport	ko02010//ABC transporters	K05685	-	-	-
CX2-6_0109	160.333	241.333	114.967	157.57	0.454777	0.0768653	0.135983	no	rnc	ribonuclease III [Enterococcus faecium]	-	-	-	-	-	-	-
CX2-6_0110	218	386.667	29.79	49.2067	0.724026	0.00150422	0.00407107	no	smc	chromosome segregation protein SMC [Enterococcus faecium]	-	-	-	-	-	-	-
CX2-6_0111	7	60.3333	4.19667	33.47	2.99555	3.68307e-11	3.00093e-10	yes	yidA	cof-like hydrolase [Enterococcus faecium]	-	-	-	-	-	-	-
CX2-6_0112	59.3333	445.667	28.2533	204.537	2.85587	8.15278e-20	1.6996e-18	yes	ftsY	signal recognition particle-docking protein FtsY [Enterococcus faecium]	Cellular Processes;Genetic Information Processing;Environmental Information Processing	Cellular community - prokaryotes;Folding, sorting and degradation;Membrane transport	ko02024//Quorum sensing;ko03060//Protein export;ko03070//Bacterial secretion system	K03110;K03110;K03110	GO:0005623//cell;GO:0044424//intracellular part;GO:0044464//cell part;GO:0031224//intrinsic component of membrane;GO:0044425//membrane part;GO:0005622//intracellular;GO:0016020//membrane	GO:0016787//hydrolase activity;GO:1901363//heterocyclic compound binding;GO:0005488//binding;GO:0097159//organic cyclic compound binding;GO:0097367//carbohydrate derivative binding;GO:0016817//hydrolase activity, acting on acid anhydrides;GO:0003824//catalytic activity;GO:0001882//nucleoside binding;GO:0032550//purine ribonucleoside binding;GO:0016462//pyrophosphatase activity;GO:0036094//small m…	GO:0071702//organic substance transport;GO:0006612//protein targeting to membrane;GO:0044699//single-organism process;GO:0015031//protein transport;GO:0090150//establishment of protein localization to membrane;GO:0016043//cellular component organization;GO:0033036//macromolecule localization;GO:0051649//establishment of localization in cell;GO:0006605//protein targeting;GO:0008104//protein locali…
CX2-6_0113	194	750.333	40.8833	150.137	1.87669	4.0676e-11	3.30261e-10	yes	gshAB	bifunctional glutamate--cysteine ligase/glutathione synthetase [Enterococcus faecium]	Metabolism;Metabolism;Metabolism	Global and overview maps;Amino acid metabolism;Metabolism of other amino acids	ko01100//Metabolic pathways;ko00270//Cysteine and methionine metabolism;ko00480//Glutathione metabolism	K01919;K01919;K01919	-	-	-

## Sheet: cd0-cd5
id	Cd0_count	Cd5_count	Cd0_fpkm	Cd5_fpkm	log2(FC)	Pvalue	FDR	significant	Symbol	Description	KEGG_A_class	KEGG_B_class	Pathway	K_ID	GO Component	GO Function	GO Process
CX2-6_0025	333	2044	82.66	462.08	2.48288	2.12354e-28	4.59836e-27	yes	aliB	oligopeptide binding protein [Enterococcus faecium Com15] [Enterococcus faecium]	Environmental Information Processing;Cellular Processes	Membrane transport;Cellular community - prokaryotes	ko02010//ABC transporters;ko02024//Quorum sensing	K15580;K15580	-	-	-
CX2-6_0026	35.3333	429.667	12.21	136.753	3.48544	1.73277e-35	5.99228e-34	yes	amiC	peptide ABC transporter permease [Enterococcus faecium]	Environmental Information Processing;Cellular Processes	Membrane transport;Cellular community - prokaryotes	ko02010//ABC transporters;ko02024//Quorum sensing	K15581;K15581	-	-	-
CX2-6_0027	29	287.667	15.1267	139.69	3.20706	1.14634e-27	2.3505e-26	yes	amiD	oligopeptide permease [Enterococcus faecium E980] [Enterococcus faecium]	Environmental Information Processing;Cellular Processes	Membrane transport;Cellular community - prokaryotes	ko02010//ABC transporters;ko02024//Quorum sensing	K15582;K15582	-	-	-
CX2-6_0028	17.6667	207	7.67667	85.1633	3.47168	2.46081e-22	3.63165e-21	yes	amiE	oligopeptide ABC transporter [Enterococcus faecium Com15] [Enterococcus faecium]	Environmental Information Processing;Cellular Processes	Membrane transport;Cellular community - prokaryotes	ko02010//ABC transporters;ko02024//Quorum sensing	K15583;K15583	-	-	-
CX2-6_0029	10	145	5.32	69.89	3.71559	1.18339e-24	2.06159e-23	yes	amiF	oligopeptide ABC transporter [Enterococcus faecium Com15] [Enterococcus faecium]	Environmental Information Processing;Cellular Processes	Membrane transport;Cellular community - prokaryotes	ko02010//ABC transporters;ko02024//Quorum sensing	K10823;K10823	-	-	-
CX2-6_0030	1	35.3333	1.22333	38.9633	4.99323	2.68951e-13	1.91741e-12	yes	--	histidine triad domain protein [Enterococcus faecium]	-	-	-	-	-	-	-
CX2-6_0031	192.667	185	195.167	168.8	-0.209392	0.419959	0.529404	no	--	FUSC family protein [Enterococcus faecium]	-	-	-	-	-	-	-
CX2-6_0032	258.333	998	208.75	748.653	1.84252	7.80704e-14	5.85402e-13	yes	--	FUSC family protein [Enterococcus faecium]	-	-	-	-	-	-	-
CX2-6_0033	2.66667	13	3.28333	14.96	2.18788	0.00201743	0.00467438	yes	--	hydrolase, NUDIX family [Enterococcus faecium]	-	-	-	-	-	-	-
CX2-6_0034	0	4.66667	0.001	4.82	12.2348	0.0030747	0.00684349	yes	--	MULTISPECIES: hypothetical protein [Enterococcus]	-	-	-	-	-	-	-
CX2-6_0035	5.38	41.1933	2.78333	20.4933	2.88027	4.52874e-08	1.9489e-07	yes	--	transposase [Enterococcus faecium EnGen0026] [Enterococcus faecium]	-	-	-	-	-	-	-
CX2-6_0036	0	0	0.001	0.001	0	1	1	notest	--	hypothetical protein EfmE980_0983 [Enterococcus faecium E980] [Enterococcus faecium]	-	-	-	-	-	-	-
CX2-6_0037	2442.67	12081.3	752.72	3501.17	2.21765	7.81804e-16	6.91389e-15	yes	guaA	GMP synthase [Enterococcus faecium E980] [Enterococcus faecium]	Metabolism;Metabolism;Metabolism	Global and overview maps;Nucleotide metabolism;Xenobiotics biodegradation and metabolism	ko01100//Metabolic pathways;ko00230//Purine metabolism;ko00983//Drug metabolism - other enzymes	K01951;K01951;K01951	-	GO:0016884//carbon-nitrogen ligase activity, with glutamine as amido-N-donor;GO:0001883//purine nucleoside binding;GO:0016818//hydrolase activity, acting on acid anhydrides, in phosphorus-containing anhydrides;GO:0016817//hydrolase activity, acting on acid anhydrides;GO:0016874//ligase activity;GO:0005488//binding;GO:0001882//nucleoside binding;GO:0032550//purine ribonucleoside binding;GO:0032549…	GO:0009152//purine ribonucleotide biosynthetic process;GO:0055086//nucleobase-containing small molecule metabolic process;GO:0044281//small molecule metabolic process;GO:0019693//ribose phosphate metabolic process;GO:0006807//nitrogen compound metabolic process;GO:0044699//single-organism process;GO:0019637//organophosphate metabolic process;GO:0044249//cellular biosynthetic process;GO:0009259//r…
CX2-6_0038	281.667	1133	149.973	551.837	1.87954	1.15116e-16	1.0755e-15	yes	coaA	pantothenate kinase [Enterococcus faecium DO] [Enterococcus faecium]	Metabolism;Metabolism	Global and overview maps;Metabolism of cofactors and vitamins	ko01100//Metabolic pathways;ko00770//Pantothenate and CoA biosynthesis	K00867;K00867	GO:0044424//intracellular part;GO:0005622//intracellular;GO:0044464//cell part;GO:0005623//cell	GO:0032550//purine ribonucleoside binding;GO:0097367//carbohydrate derivative binding;GO:0016772//transferase activity, transferring phosphorus-containing groups;GO:0003824//catalytic activity;GO:1901363//heterocyclic compound binding;GO:0001882//nucleoside binding;GO:0001883//purine nucleoside binding;GO:0097159//organic cyclic compound binding;GO:0005488//binding;GO:0032549//ribonucleoside bind…	GO:0044249//cellular biosynthetic process;GO:0006793//phosphorus metabolic process;GO:0006732//coenzyme metabolic process;GO:0044237//cellular metabolic process;GO:0006796//phosphate-containing compound metabolic process;GO:0009987//cellular process;GO:0009108//coenzyme biosynthetic process;GO:0051188//cofactor biosynthetic process;GO:0009058//biosynthetic process;GO:0008152//metabolic process;GO…
CX2-6_0039	99	109	78.4933	76.9567	-0.0285238	0.940055	0.997302	no	MJ0882	16S RNA G1207 methylase RsmC [Enterococcus faecium]	-	-	-	-	-	-	-
CX2-6_0040	0	0	0.001	0.001	0	1	1	notest	--	hypothetical protein EfmE980_0987 [Enterococcus faecium E980] [Enterococcus faecium]	-	-	-	-	-	-	-
CX2-6_0041	38.3333	143	19.1967	63.1133	1.71709	1.56383e-05	5.13229e-05	yes	purR	transcriptional regulator, LacI family [Enterococcus faecium TX1330] [Enterococcus faecium]	-	-	-	-	-	GO:0001071//nucleic acid binding transcription factor activity	GO:0009059//macromolecule biosynthetic process;GO:1901576//organic substance biosynthetic process;GO:0043170//macromolecule metabolic process;GO:0060255//regulation of macromolecule metabolic process;GO:0008152//metabolic process;GO:0010468//regulation of gene expression;GO:0071704//organic substance metabolic process;GO:0044237//cellular metabolic process;GO:0044260//cellular macromolecule metab…
CX2-6_0042	74	639	28.2267	221.257	2.97059	2.00997e-33	5.89506e-32	yes	pdp	pyrimidine-nucleoside phosphorylase [Enterococcus faecium SD2A-2] [Enterococcus faecium]	Metabolism;Metabolism	Global and overview maps;Nucleotide metabolism	ko01100//Metabolic pathways;ko00240//Pyrimidine metabolism	K00756;K00756	-	GO:0016740//transferase activity;GO:0016757//transferase activity, transferring glycosyl groups;GO:0016763//transferase activity, transferring pentosyl groups;GO:0003824//catalytic activity	GO:1901564//organonitrogen compound metabolic process;GO:0009116//nucleoside metabolic process;GO:0055086//nucleobase-containing small molecule metabolic process;GO:0006725//cellular aromatic compound metabolic process;GO:0044710//single-organism metabolic process;GO:1901360//organic cyclic compound metabolic process;GO:0044237//cellular metabolic process;GO:0044763//single-organism cellular proc…
CX2-6_0043	12	16	8.84667	10.75	0.281131	0.569874	0.670934	no	deoC	deoxyribose-phosphate aldolase [Enterococcus faecium TX1330] [Enterococcus faecium]	Metabolism	Carbohydrate metabolism	ko00030//Pentose phosphate pathway	K01619	GO:0044424//intracellular part;GO:0005623//cell;GO:0005622//intracellular;GO:0044464//cell part	GO:0016829//lyase activity;GO:0016830//carbon-carbon lyase activity;GO:0003824//catalytic activity;GO:0016832//aldehyde-lyase activity	GO:0009166//nucleotide catabolic process;GO:0019637//organophosphate metabolic process;GO:0044699//single-organism process;GO:0044763//single-organism cellular process;GO:0071704//organic substance metabolic process;GO:0034641//cellular nitrogen compound metabolic process;GO:1901361//organic cyclic compound catabolic process;GO:0019692//deoxyribose phosphate metabolic process;GO:1901135//carbohyd…
CX2-6_0044	16.3333	43.6667	20.5867	49.2767	1.25919	0.00167973	0.00392728	yes	cdd	cytidine deaminase [Enterococcus faecium E1039] [Enterococcus faecium]	Metabolism;Metabolism;Metabolism	Global and overview maps;Nucleotide metabolism;Xenobiotics biodegradation and metabolism	ko01100//Metabolic pathways;ko00240//Pyrimidine metabolism;ko00983//Drug metabolism - other enzymes	K01489;K01489;K01489	-	GO:0046872//metal ion binding;GO:0016810//hydrolase activity, acting on carbon-nitrogen (but not peptide) bonds;GO:0016814//hydrolase activity, acting on carbon-nitrogen (but not peptide) bonds, in cyclic amidines;GO:0043169//cation binding;GO:0046914//transition metal ion binding;GO:0016787//hydrolase activity;GO:0003824//catalytic activity;GO:0005488//binding;GO:0043167//ion binding	GO:0009116//nucleoside metabolic process;GO:0071704//organic substance metabolic process;GO:1901360//organic cyclic compound metabolic process;GO:0034641//cellular nitrogen compound metabolic process;GO:1901135//carbohydrate derivative metabolic process;GO:0009164//nucleoside catabolic process;GO:0046087//cytidine metabolic process;GO:0008152//metabolic process;GO:0009056//catabolic process;GO:00…
CX2-6_0045	56	172	24.47	68.3967	1.48291	2.20332e-07	8.92501e-07	yes	tcsA	BMP family ABC transporter substrate-binding protein [Enterococcus faecium]	-	-	-	-	-	-	-
CX2-6_0046	50.3333	89.3333	15.5733	25.5767	0.71575	0.0302783	0.0544257	no	yufO	ABC transporter, ATP-binding protein [Enterococcus faecium TX1330] [Enterococcus faecium]	-	-	-	-	-	-	-
CX2-6_0047	555.667	1321	245.25	522.877	1.09222	4.16769e-06	1.48334e-05	yes	yufP	ABC transporter permease [Enterococcus faecium]	-	-	-	-	-	-	-
CX2-6_0048	559	1997.33	290.023	938.6	1.69434	3.77329e-14	2.94367e-13	yes	yufQ	ABC transporter, permease protein [Enterococcus faecium E980] [Enterococcus faecium]	-	-	-	-	-	-	-
CX2-6_0049	83.3333	194	34.5233	74.9233	1.11784	4.63894e-05	0.000141241	yes	deoB	phosphopentomutase [Enterococcus faecium Com15] [Enterococcus faecium]	Metabolism;Metabolism	Nucleotide metabolism;Carbohydrate metabolism	ko00230//Purine metabolism;ko00030//Pentose phosphate pathway	K01839;K01839	-	-	-
CX2-6_0050	45	114	27.3067	64.08	1.23062	0.000113958	0.000326783	yes	punA	purine nucleoside phosphorylase I, inosine and guanosine-specific [Enterococcus faecium TX1330] [Enterococcus faecium]	Metabolism;Metabolism;Metabolism;Metabolism;Metabolism	Global and overview maps;Global and overview maps;Nucleotide metabolism;Nucleotide metabolism;Metabolism of cofactors and vitamins	ko01100//Metabolic pathways;ko01110//Biosynthesis of secondary metabolites;ko00230//Purine metabolism;ko00240//Pyrimidine metabolism;ko00760//Nicotinate and nicotinamide metabolism	K03783;K03783;K03783;K03783;K03783	-	GO:0003824//catalytic activity;GO:0016757//transferase activity, transferring glycosyl groups;GO:0016763//transferase activity, transferring pentosyl groups;GO:0016740//transferase activity	GO:0006725//cellular aromatic compound metabolic process;GO:0006807//nitrogen compound metabolic process;GO:0044710//single-organism metabolic process;GO:0055086//nucleobase-containing small molecule metabolic process;GO:0009987//cellular process;GO:1901360//organic cyclic compound metabolic process;GO:0071704//organic substance metabolic process;GO:0006139//nucleobase-containing compound metabol…
CX2-6_0051	76.6667	224.667	52.8533	143.04	1.43635	5.74451e-08	2.42884e-07	yes	deoD	purine nucleoside phosphorylase [Enterococcus faecium 1,231,408] [Enterococcus faecium]	Metabolism;Metabolism;Metabolism;Metabolism;Metabolism	Global and overview maps;Global and overview maps;Nucleotide metabolism;Nucleotide metabolism;Metabolism of cofactors and vitamins	ko01100//Metabolic pathways;ko01110//Biosynthesis of secondary metabolites;ko00230//Purine metabolism;ko00240//Pyrimidine metabolism;ko00760//Nicotinate and nicotinamide metabolism	K03784;K03784;K03784;K03784;K03784	-	GO:0003824//catalytic activity;GO:0016763//transferase activity, transferring pentosyl groups;GO:0016740//transferase activity;GO:0016757//transferase activity, transferring glycosyl groups	GO:1901657//glycosyl compound metabolic process;GO:0044763//single-organism cellular process;GO:0034641//cellular nitrogen compound metabolic process;GO:0006139//nucleobase-containing compound metabolic process;GO:0008152//metabolic process;GO:0009987//cellular process;GO:1901135//carbohydrate derivative metabolic process;GO:0044710//single-organism metabolic process;GO:0009116//nucleoside metabo…
CX2-6_0052	5.66667	26	3.18	13.6167	2.09827	0.000158031	0.000443827	yes	--	carbohydrate binding domain protein [Enterococcus faecium E980] [Enterococcus faecium]	-	-	-	-	-	-	-
CX2-6_0053	0	0	0.001	0.001	0	1	1	notest	--	hypothetical protein EfmE980_1000 [Enterococcus faecium E980] [Enterococcus faecium]	-	-	-	-	-	-	-
CX2-6_0054	1.24667	18.8167	0.746667	9	3.59139	0.00897722	0.0180401	yes	--	IS982 family transposase [Enterococcus faecium]	-	-	-	-	-	-	-
CX2-6_0055	3193.67	4905.67	2240.12	3199.83	0.514421	0.0289312	0.0521256	no	gpmA	2,3-bisphosphoglycerate-dependent phosphoglycerate mutase [Enterococcus faecium EnGen0038] [Enterococcus faecium]	Metabolism;Metabolism;Metabolism;Metabolism;Metabolism;Metabolism;Metabolism;Metabolism;Metabolism	Global and overview maps;Global and overview maps;Global and overview maps;Global and overview maps;Global and overview maps;Global and overview maps;Carbohydrate metabolism;Energy metabolism;Amino acid metabolism	ko01100//Metabolic pathways;ko01110//Biosynthesis of secondary metabolites;ko01120//Microbial metabolism in diverse environments;ko01130//Biosynthesis of antibiotics;ko01230//Biosynthesis of amino acids;ko01200//Carbon metabolism;ko00010//Glycolysis / Gluconeogenesis;ko00680//Methane metabolism;ko00260//Glycine, serine and threonine metabolism	K01834;K01834;K01834;K01834;K01834;K01834;K01834;K01834;K01834	-	GO:0016791//phosphatase activity;GO:0019203//carbohydrate phosphatase activity;GO:0016866//intramolecular transferase activity;GO:0042578//phosphoric ester hydrolase activity;GO:0016788//hydrolase activity, acting on ester bonds;GO:0003824//catalytic activity;GO:0016853//isomerase activity;GO:0004619//phosphoglycerate mutase activity;GO:0016868//intramolecular transferase activity, phosphotransfe…	GO:0032787//monocarboxylic acid metabolic process;GO:0019752//carboxylic acid metabolic process;GO:0006082//organic acid metabolic process;GO:0043436//oxoacid metabolic process;GO:0044281//small molecule metabolic process;GO:0009987//cellular process;GO:0006090//pyruvate metabolic process;GO:0044710//single-organism metabolic process;GO:0044237//cellular metabolic process;GO:0044699//single-organ…
CX2-6_0056	69	323.667	56.4167	248.873	2.14122	3.07028e-11	1.78292e-10	yes	res	resolvase, N-terminal domain protein [Enterococcus faecium TX1330] [Enterococcus faecium]	-	-	-	-	-	GO:1901363//heterocyclic compound binding;GO:0003676//nucleic acid binding;GO:0097159//organic cyclic compound binding;GO:0005488//binding	GO:0043170//macromolecule metabolic process;GO:0044260//cellular macromolecule metabolic process;GO:0034641//cellular nitrogen compound metabolic process;GO:0006139//nucleobase-containing compound metabolic process;GO:0071704//organic substance metabolic process;GO:0090304//nucleic acid metabolic process;GO:0046483//heterocycle metabolic process;GO:1901360//organic cyclic compound metabolic proce…
CX2-6_0057	425	497	303.383	321.01	0.0814764	0.725282	0.813791	no	rpiA	ribose 5-phosphate isomerase A [Enterococcus faecium]	Metabolism;Metabolism;Metabolism;Metabolism;Metabolism;Metabolism;Metabolism;Metabolism	Global and overview maps;Global and overview maps;Global and overview maps;Global and overview maps;Global and overview maps;Global and overview maps;Carbohydrate metabolism;Energy metabolism	ko01100//Metabolic pathways;ko01110//Biosynthesis of secondary metabolites;ko01120//Microbial metabolism in diverse environments;ko01130//Biosynthesis of antibiotics;ko01230//Biosynthesis of amino acids;ko01200//Carbon metabolism;ko00030//Pentose phosphate pathway;ko00710//Carbon fixation in photosynthetic organisms	K01807;K01807;K01807;K01807;K01807;K01807;K01807;K01807	-	-	-
CX2-6_0058	361.333	2309.67	389.197	2383.47	2.61449	3.10701e-13	2.18813e-12	yes	rpsL	30S ribosomal protein S12 [Enterococcus faecium]	Genetic Information Processing	Translation	ko03010//Ribosome	K02950	-	-	-
CX2-6_0059	747	5229	730.817	4985.69	2.77021	6.19598e-10	3.14138e-09	yes	rpsG	30S ribosomal protein S7 [Enterococcus faecium DO] [Enterococcus faecium]	Genetic Information Processing	Translation	ko03010//Ribosome	K02992	GO:0043226//organelle;GO:0032991//macromolecular complex;GO:0043229//intracellular organelle;GO:0030529//intracellular ribonucleoprotein complex;GO:0005622//intracellular;GO:0005623//cell;GO:1990904//ribonucleoprotein complex;GO:0005737//cytoplasm;GO:0043232//intracellular non-membrane-bounded organelle;GO:0044424//intracellular part;GO:0005840//ribosome;GO:0044446//intracellular organelle part;G…	GO:0005198//structural molecule activity;GO:0097159//organic cyclic compound binding;GO:0003676//nucleic acid binding;GO:0003723//RNA binding;GO:0005488//binding;GO:1901363//heterocyclic compound binding	GO:0010467//gene expression;GO:0008152//metabolic process;GO:0043170//macromolecule metabolic process;GO:0071704//organic substance metabolic process
CX2-6_0060	4239.67	35474.7	959.943	7641.43	2.99282	1.70868e-20	2.17529e-19	yes	fusA	translation elongation factor G [Enterococcus faecium E980] [Enterococcus faecium]	-	-	-	-	GO:0044464//cell part;GO:0005623//cell;GO:0005622//intracellular;GO:0044424//intracellular part	GO:0017111//nucleoside-triphosphatase activity;GO:0001882//nucleoside binding;GO:0008135//translation factor activity, RNA binding;GO:0032549//ribonucleoside binding;GO:0003824//catalytic activity;GO:1901363//heterocyclic compound binding;GO:0005488//binding;GO:0003676//nucleic acid binding;GO:0097367//carbohydrate derivative binding;GO:0097159//organic cyclic compound binding;GO:0016818//hydrola…	GO:1901576//organic substance biosynthetic process;GO:0008152//metabolic process;GO:0009058//biosynthetic process;GO:0043170//macromolecule metabolic process;GO:0009059//macromolecule biosynthetic process;GO:0044249//cellular biosynthetic process;GO:0010467//gene expression;GO:0044237//cellular metabolic process;GO:0044260//cellular macromolecule metabolic process;GO:0071704//organic substance me…
CX2-6_0061	13033	45781.3	5067.18	16143.3	1.67168	2.64024e-15	2.24082e-14	yes	tuf	translation elongation factor Tu [Enterococcus faecium]	Organismal Systems	Environmental adaptation	ko04626//Plant-pathogen interaction	K02358	GO:0005623//cell;GO:0044424//intracellular part;GO:0005622//intracellular;GO:0044464//cell part	GO:1901363//heterocyclic compound binding;GO:0032549//ribonucleoside binding;GO:0097367//carbohydrate derivative binding;GO:0017111//nucleoside-triphosphatase activity;GO:0003723//RNA binding;GO:0008135//translation factor activity, RNA binding;GO:0016462//pyrophosphatase activity;GO:0001883//purine nucleoside binding;GO:0097159//organic cyclic compound binding;GO:0036094//small molecule binding;…	GO:0044237//cellular metabolic process;GO:0044260//cellular macromolecule metabolic process;GO:0009058//biosynthetic process;GO:0009987//cellular process;GO:0034645//cellular macromolecule biosynthetic process;GO:1901576//organic substance biosynthetic process;GO:0043170//macromolecule metabolic process;GO:0008152//metabolic process;GO:0009059//macromolecule biosynthetic process;GO:0044249//cellu…
CX2-6_0062	99.3333	631.333	152.7	913.297	2.58038	7.49797e-17	7.20863e-16	yes	rpsJ	ribosomal protein S10 [Enterococcus faecium E1071] [Enterococcus faecium]	Genetic Information Processing	Translation	ko03010//Ribosome	K02946	GO:0005622//intracellular;GO:0030529//intracellular ribonucleoprotein complex;GO:0005623//cell;GO:1990904//ribonucleoprotein complex;GO:0044464//cell part;GO:0032991//macromolecular complex;GO:0044424//intracellular part	GO:0005198//structural molecule activity;GO:0005488//binding;GO:0003676//nucleic acid binding;GO:1901363//heterocyclic compound binding;GO:0097159//organic cyclic compound binding	GO:0010467//gene expression;GO:0043170//macromolecule metabolic process;GO:0008152//metabolic process;GO:0071704//organic substance metabolic process
CX2-6_0063	81	592	61.7933	421.887	2.77133	1.28543e-24	2.20618e-23	yes	rplC	50S ribosomal protein L3 [Enterococcus faecium DO] [Enterococcus faecium]	Genetic Information Processing	Translation	ko03010//Ribosome	K02906	GO:0044464//cell part;GO:0005622//intracellular;GO:0044424//intracellular part;GO:1990904//ribonucleoprotein complex;GO:0005623//cell;GO:0030529//intracellular ribonucleoprotein complex;GO:0032991//macromolecular complex	GO:0003723//RNA binding;GO:0005198//structural molecule activity;GO:0097159//organic cyclic compound binding;GO:0003676//nucleic acid binding;GO:1901363//heterocyclic compound binding;GO:0005488//binding	GO:0043170//macromolecule metabolic process;GO:0010467//gene expression;GO:0008152//metabolic process;GO:0071704//organic substance metabolic process
CX2-6_0064	89.3333	981.667	68.22	709.423	3.37838	4.60341e-28	9.6091e-27	yes	rplD	50S ribosomal protein L4 [Enterococcus faecium DO] [Enterococcus faecium]	Genetic Information Processing	Translation	ko03010//Ribosome	K02926	GO:0044424//intracellular part;GO:0044464//cell part;GO:0005622//intracellular;GO:0030529//intracellular ribonucleoprotein complex;GO:0005623//cell;GO:0032991//macromolecular complex;GO:1990904//ribonucleoprotein complex	GO:0097159//organic cyclic compound binding;GO:0005198//structural molecule activity;GO:0003676//nucleic acid binding;GO:0003723//RNA binding;GO:1901363//heterocyclic compound binding;GO:0005488//binding	GO:0010467//gene expression;GO:0071704//organic substance metabolic process;GO:0008152//metabolic process;GO:0043170//macromolecule metabolic process
CX2-6_0065	20.6667	233	33.1567	359.66	3.43926	2.30636e-10	1.22847e-09	yes	rplW	50S ribosomal protein L23 [Enterococcus faecium DO] [Enterococcus faecium]	Genetic Information Processing	Translation	ko03010//Ribosome	K02892	GO:0032991//macromolecular complex;GO:1990904//ribonucleoprotein complex;GO:0030529//intracellular ribonucleoprotein complex;GO:0044464//cell part;GO:0005622//intracellular;GO:0044424//intracellular part;GO:0005623//cell	GO:0003723//RNA binding;GO:0005198//structural molecule activity;GO:1901363//heterocyclic compound binding;GO:0005488//binding;GO:0003676//nucleic acid binding;GO:0097159//organic cyclic compound binding	GO:0010467//gene expression;GO:0071704//organic substance metabolic process;GO:0043170//macromolecule metabolic process;GO:0008152//metabolic process
CX2-6_0066	249.667	2766.33	151.237	1580.64	3.38563	1.35846e-31	3.70301e-30	yes	rplB	ribosomal protein L2 [Enterococcus faecium 1,230,933] [Enterococcus faecium]	Genetic Information Processing	Translation	ko03010//Ribosome	K02886	GO:1990904//ribonucleoprotein complex;GO:0005840//ribosome;GO:0044446//intracellular organelle part;GO:0005737//cytoplasm;GO:0005623//cell;GO:0032991//macromolecular complex;GO:0044464//cell part;GO:0044422//organelle part;GO:0044424//intracellular part;GO:0043228//non-membrane-bounded organelle;GO:0005622//intracellular;GO:0043226//organelle;GO:0043232//intracellular non-membrane-bounded organel…	GO:0003723//RNA binding;GO:0003824//catalytic activity;GO:0005488//binding;GO:0005198//structural molecule activity;GO:0003676//nucleic acid binding;GO:0097159//organic cyclic compound binding;GO:1901363//heterocyclic compound binding	GO:0043170//macromolecule metabolic process;GO:0071704//organic substance metabolic process;GO:0010467//gene expression;GO:0008152//metabolic process
CX2-6_0067	18.3333	77.6667	39.93	149.457	1.90418	2.47099e-06	9.05898e-06	yes	rpsS	30S ribosomal protein S19 [Enterococcus faecium MRSN 4777] [Enterococcus faecium]	Genetic Information Processing	Translation	ko03010//Ribosome	K02965	GO:0005840//ribosome;GO:0043226//organelle;GO:0044444//cytoplasmic part;GO:0032991//macromolecular complex;GO:0043229//intracellular organelle;GO:0044464//cell part;GO:0005737//cytoplasm;GO:0044422//organelle part;GO:0044391//ribosomal subunit;GO:0005623//cell;GO:0043232//intracellular non-membrane-bounded organelle;GO:0005622//intracellular;GO:0044424//intracellular part;GO:0044446//intracellula…	GO:0005488//binding;GO:0003723//RNA binding;GO:0003676//nucleic acid binding;GO:0005198//structural molecule activity;GO:0097159//organic cyclic compound binding;GO:1901363//heterocyclic compound binding	GO:0010467//gene expression;GO:0008152//metabolic process;GO:0043170//macromolecule metabolic process;GO:0071704//organic substance metabolic process
CX2-6_0068	12	182.667	16.8867	236.423	3.80742	7.64976e-29	1.70428e-27	yes	rplV	ribosomal protein L22 [Enterococcus faecium TX1330] [Enterococcus faecium]	Genetic Information Processing	Translation	ko03010//Ribosome	K02890	GO:0032991//macromolecular complex;GO:0043226//organelle;GO:0044391//ribosomal subunit;GO:0005623//cell;GO:0044424//intracellular part;GO:0044446//intracellular organelle part;GO:0044422//organelle part;GO:0005737//cytoplasm;GO:0043232//intracellular non-membrane-bounded organelle;GO:0043228//non-membrane-bounded organelle;GO:0044464//cell part;GO:0030529//intracellular ribonucleoprotein complex;…	GO:0003723//RNA binding;GO:0003676//nucleic acid binding;GO:0097159//organic cyclic compound binding;GO:1901363//heterocyclic compound binding;GO:0005198//structural molecule activity;GO:0005488//binding	GO:0010467//gene expression;GO:0071704//organic substance metabolic process;GO:0008152//metabolic process;GO:0043170//macromolecule metabolic process
CX2-6_0069	63.3333	856	46.17	586.58	3.6673	5.57893e-37	2.1544e-35	yes	rpsC	30S ribosomal protein S3 [Enterococcus faecium DO] [Enterococcus faecium]	Genetic Information Processing	Translation	ko03010//Ribosome	K02982	GO:1990904//ribonucleoprotein complex;GO:0044424//intracellular part;GO:0032991//macromolecular complex;GO:0043229//intracellular organelle;GO:0043226//organelle;GO:0043228//non-membrane-bounded organelle;GO:0044422//organelle part;GO:0044444//cytoplasmic part;GO:0005840//ribosome;GO:0005622//intracellular;GO:0044464//cell part;GO:0005623//cell;GO:0044391//ribosomal subunit;GO:0030529//intracellu…	GO:0005198//structural molecule activity;GO:0005488//binding;GO:0097159//organic cyclic compound binding;GO:0044822//poly(A) RNA binding;GO:1901363//heterocyclic compound binding;GO:0003676//nucleic acid binding;GO:0003723//RNA binding	GO:0043170//macromolecule metabolic process;GO:0071704//organic substance metabolic process;GO:0010467//gene expression;GO:0008152//metabolic process
CX2-6_0070	160.667	1681	177.213	1740.48	3.29592	1.17239e-31	3.23385e-30	yes	rplP	50S ribosomal protein L16 [Enterococcus faecium DO] [Enterococcus faecium]	Genetic Information Processing	Translation	ko03010//Ribosome	K02878	GO:0044424//intracellular part;GO:0005623//cell;GO:0005622//intracellular;GO:0032991//macromolecular complex;GO:0044464//cell part;GO:1990904//ribonucleoprotein complex;GO:0030529//intracellular ribonucleoprotein complex	GO:0097159//organic cyclic compound binding;GO:0005488//binding;GO:0003723//RNA binding;GO:1901363//heterocyclic compound binding;GO:0003676//nucleic acid binding;GO:0005198//structural molecule activity	GO:0010467//gene expression;GO:0071704//organic substance metabolic process;GO:0043170//macromolecule metabolic process;GO:0008152//metabolic process
CX2-6_0071	2	15.3333	4.74667	34.7233	2.87092	8.78711e-05	0.000256097	yes	rpmC	LSU ribosomal protein L29P [Enterococcus faecalis CBRD01] [Enterococcus faecalis]	Genetic Information Processing	Translation	ko03010//Ribosome	K02904	GO:0044424//intracellular part;GO:0005623//cell;GO:0030529//intracellular ribonucleoprotein complex;GO:0005622//intracellular;GO:0044464//cell part;GO:0032991//macromolecular complex;GO:1990904//ribonucleoprotein complex	-	GO:0010467//gene expression;GO:0008152//metabolic process;GO:0071704//organic substance metabolic process;GO:0043170//macromolecule metabolic process
CX2-6_0072	14.6667	242.333	26.6633	408.363	3.93692	7.79931e-33	2.23099e-31	yes	rpsQ	30S ribosomal protein S17 [Enterococcus faecium DO] [Enterococcus faecium]	Genetic Information Processing	Translation	ko03010//Ribosome	K02961	GO:0030529//intracellular ribonucleoprotein complex;GO:0005622//intracellular;GO:1990904//ribonucleoprotein complex;GO:0005623//cell;GO:0044424//intracellular part;GO:0044464//cell part;GO:0032991//macromolecular complex	GO:0003723//RNA binding;GO:0005198//structural molecule activity;GO:1901363//heterocyclic compound binding;GO:0097159//organic cyclic compound binding;GO:0003676//nucleic acid binding;GO:0005488//binding	GO:0010467//gene expression;GO:0071704//organic substance metabolic process;GO:0043170//macromolecule metabolic process;GO:0008152//metabolic process
CX2-6_0073	33	631	42.4333	772.007	4.18534	3.54838e-36	1.30501e-34	yes	rplN	50S ribosomal protein L14 [Enterococcus faecium DO] [Enterococcus faecium]	Genetic Information Processing	Translation	ko03010//Ribosome	K02874	GO:0043232//intracellular non-membrane-bounded organelle;GO:0005737//cytoplasm;GO:0005622//intracellular;GO:0043226//organelle;GO:0043228//non-membrane-bounded organelle;GO:0044464//cell part;GO:1990904//ribonucleoprotein complex;GO:0030529//intracellular ribonucleoprotein complex;GO:0044444//cytoplasmic part;GO:0044391//ribosomal subunit;GO:0005840//ribosome;GO:0005623//cell;GO:0044424//intracel…	GO:0005198//structural molecule activity;GO:1901363//heterocyclic compound binding;GO:0005488//binding;GO:0097159//organic cyclic compound binding;GO:0003723//RNA binding;GO:0003676//nucleic acid binding	GO:0071704//organic substance metabolic process;GO:0008152//metabolic process;GO:0010467//gene expression;GO:0043170//macromolecule metabolic process
CX2-6_0074	26	328.333	40.5967	476.85	3.5541	6.47822e-29	1.47157e-27	yes	rplX	50S ribosomal protein L24 [Enterococcus faecium DO] [Enterococcus faecium]	Genetic Information Processing	Translation	ko03010//Ribosome	K02895	GO:0005622//intracellular;GO:1990904//ribonucleoprotein complex;GO:0044424//intracellular part;GO:0044464//cell part;GO:0030529//intracellular ribonucleoprotein complex;GO:0032991//macromolecular complex;GO:0005623//cell	GO:0097159//organic cyclic compound binding;GO:0003676//nucleic acid binding;GO:0005488//binding;GO:0003723//RNA binding;GO:0005198//structural molecule activity;GO:1901363//heterocyclic compound binding	GO:0010467//gene expression;GO:0071704//organic substance metabolic process;GO:0043170//macromolecule metabolic process;GO:0008152//metabolic process
CX2-6_0075	28	873.333	24.3867	729.62	4.90298	1.21485e-42	6.25514e-41	yes	rplE	50S ribosomal protein L5 [Enterococcus faecium DO] [Enterococcus faecium]	Genetic Information Processing	Translation	ko03010//Ribosome	K02931	GO:0044424//intracellular part;GO:0032991//macromolecular complex;GO:0044464//cell part;GO:1990904//ribonucleoprotein complex;GO:0005622//intracellular;GO:0005623//cell;GO:0030529//intracellular ribonucleoprotein complex	GO:0005488//binding;GO:1901363//heterocyclic compound binding;GO:0003676//nucleic acid binding;GO:0005198//structural molecule activity;GO:0003723//RNA binding;GO:0097159//organic cyclic compound binding	GO:0010467//gene expression;GO:0008152//metabolic process;GO:0043170//macromolecule metabolic process;GO:0071704//organic substance metabolic process
CX2-6_0076	12.3333	116.667	30.9767	279.96	3.17597	9.12385e-14	6.77563e-13	yes	rpsZ	30S ribosomal protein S14 [Enterococcus faecium DO] [Enterococcus faecium]	Genetic Information Processing	Translation	ko03010//Ribosome	K02954	GO:0005623//cell;GO:0032991//macromolecular complex;GO:0005622//intracellular;GO:0044424//intracellular part;GO:0044464//cell part;GO:1990904//ribonucleoprotein complex;GO:0030529//intracellular ribonucleoprotein complex	GO:1901363//heterocyclic compound binding;GO:0046872//metal ion binding;GO:0043169//cation binding;GO:0043167//ion binding;GO:0005198//structural molecule activity;GO:0003723//RNA binding;GO:0005488//binding;GO:0097159//organic cyclic compound binding;GO:0003676//nucleic acid binding;GO:0046914//transition metal ion binding	GO:0010467//gene expression;GO:0008152//metabolic process;GO:0071704//organic substance metabolic process;GO:0043170//macromolecule metabolic process
CX2-6_0077	20.6667	371.667	25.49	419.153	4.03947	1.58708e-40	7.21032e-39	yes	rpsH	30S ribosomal protein S8 [Enterococcus faecium DO] [Enterococcus faecium]	Genetic Information Processing	Translation	ko03010//Ribosome	K02994	GO:1990904//ribonucleoprotein complex;GO:0044424//intracellular part;GO:0044464//cell part;GO:0030529//intracellular ribonucleoprotein complex;GO:0005623//cell;GO:0005622//intracellular;GO:0032991//macromolecular complex	GO:1901363//heterocyclic compound binding;GO:0005488//binding;GO:0003723//RNA binding;GO:0005198//structural molecule activity;GO:0003676//nucleic acid binding;GO:0097159//organic cyclic compound binding	GO:0010467//gene expression;GO:0008152//metabolic process;GO:0043170//macromolecule metabolic process;GO:0071704//organic substance metabolic process
CX2-6_0078	93.6667	1091.33	83.8133	914.373	3.44753	1.15617e-38	4.87064e-37	yes	rplF	ribosomal protein L6 [Enterococcus faecium TX1330] [Enterococcus faecium]	Genetic Information Processing	Translation	ko03010//Ribosome	K02933	GO:0044464//cell part;GO:1990904//ribonucleoprotein complex;GO:0032991//macromolecular complex;GO:0044424//intracellular part;GO:0030529//intracellular ribonucleoprotein complex;GO:0005623//cell;GO:0005622//intracellular	GO:0005488//binding;GO:0097159//organic cyclic compound binding;GO:0003723//RNA binding;GO:0005198//structural molecule activity;GO:1901363//heterocyclic compound binding;GO:0003676//nucleic acid binding	GO:0071704//organic substance metabolic process;GO:0043170//macromolecule metabolic process;GO:0008152//metabolic process;GO:0010467//gene expression
CX2-6_0079	79.6667	662	106.657	834.763	2.96839	1.7993e-24	2.99926e-23	yes	rplR	50S ribosomal protein L18 [Enterococcus villorum]	Genetic Information Processing	Translation	ko03010//Ribosome	K02881	GO:0032991//macromolecular complex;GO:0005622//intracellular;GO:0030529//intracellular ribonucleoprotein complex;GO:1990904//ribonucleoprotein complex;GO:0044464//cell part;GO:0005623//cell;GO:0044424//intracellular part	GO:1901363//heterocyclic compound binding;GO:0005198//structural molecule activity;GO:0005488//binding;GO:0003723//RNA binding;GO:0097159//organic cyclic compound binding;GO:0003676//nucleic acid binding	GO:0071704//organic substance metabolic process;GO:0010467//gene expression;GO:0043170//macromolecule metabolic process;GO:0008152//metabolic process
CX2-6_0080	329	3188	321.377	2866.51	3.15696	5.0351e-38	2.01144e-36	yes	rpsE	30S ribosomal protein S5 [Enterococcus faecium DO] [Enterococcus faecium]	Genetic Information Processing	Translation	ko03010//Ribosome	K02988	GO:0030529//intracellular ribonucleoprotein complex;GO:0005623//cell;GO:0044446//intracellular organelle part;GO:0044424//intracellular part;GO:0043228//non-membrane-bounded organelle;GO:0005840//ribosome;GO:0044391//ribosomal subunit;GO:0043226//organelle;GO:0044444//cytoplasmic part;GO:0032991//macromolecular complex;GO:0044422//organelle part;GO:1990904//ribonucleoprotein complex;GO:0005737//c…	GO:0003723//RNA binding;GO:0005488//binding;GO:0097159//organic cyclic compound binding;GO:1901363//heterocyclic compound binding;GO:0003676//nucleic acid binding;GO:0005198//structural molecule activity	GO:0043170//macromolecule metabolic process;GO:0010467//gene expression;GO:0071704//organic substance metabolic process;GO:0008152//metabolic process
CX2-6_0081	4.33333	73	11.5433	181.317	3.97338	7.54632e-17	7.22513e-16	yes	rpmD	ribosomal protein L30 [Enterococcus faecium TX1330] [Enterococcus faecium]	Genetic Information Processing	Translation	ko03010//Ribosome	K02907	GO:0005623//cell;GO:0044422//organelle part;GO:0044444//cytoplasmic part;GO:0044446//intracellular organelle part;GO:0005737//cytoplasm;GO:0043229//intracellular organelle;GO:0043228//non-membrane-bounded organelle;GO:0043226//organelle;GO:0032991//macromolecular complex;GO:0043232//intracellular non-membrane-bounded organelle;GO:0005622//intracellular;GO:0044464//cell part;GO:0030529//intracellu…	-	GO:0071704//organic substance metabolic process;GO:0008152//metabolic process;GO:0043170//macromolecule metabolic process;GO:0010467//gene expression
CX2-6_0082	589	2960.67	646	3020.01	2.22495	1.37808e-20	1.76409e-19	yes	rplO	50S ribosomal protein L15 [Enterococcus faecium DO] [Enterococcus faecium]	Genetic Information Processing	Translation	ko03010//Ribosome	K02876	GO:0005623//cell;GO:0044424//intracellular part;GO:0030529//intracellular ribonucleoprotein complex;GO:0044422//organelle part;GO:0005737//cytoplasm;GO:0044391//ribosomal subunit;GO:0044464//cell part;GO:0032991//macromolecular complex;GO:0043228//non-membrane-bounded organelle;GO:0044444//cytoplasmic part;GO:0044446//intracellular organelle part;GO:0043232//intracellular non-membrane-bounded org…	GO:0005198//structural molecule activity;GO:0005488//binding;GO:0003723//RNA binding;GO:1901363//heterocyclic compound binding;GO:0097159//organic cyclic compound binding;GO:0003676//nucleic acid binding	GO:0008152//metabolic process;GO:0043170//macromolecule metabolic process;GO:0071704//organic substance metabolic process;GO:0010467//gene expression
CX2-6_0083	1151	12898	439.33	4489.09	3.35305	4.87072e-45	2.95225e-43	yes	secY	preprotein translocase subunit SecY [Enterococcus faecium DO] [Enterococcus faecium]	Cellular Processes;Genetic Information Processing;Environmental Information Processing	Cellular community - prokaryotes;Folding, sorting and degradation;Membrane transport	ko02024//Quorum sensing;ko03060//Protein export;ko03070//Bacterial secretion system	K03076;K03076;K03076	GO:0016020//membrane;GO:0044425//membrane part;GO:0031224//intrinsic component of membrane	-	GO:0071702//organic substance transport;GO:0051179//localization;GO:0051641//cellular localization;GO:0034613//cellular protein localization;GO:0015031//protein transport;GO:0006886//intracellular protein transport;GO:0045184//establishment of protein localization;GO:0008104//protein localization;GO:0006810//transport;GO:0051649//establishment of localization in cell;GO:0051234//establishment of …
CX2-6_0084	117	1053	87.6833	749.127	3.09484	1.3188e-21	1.80808e-20	yes	adk	adenylate kinase [Enterococcus faecium DO] [Enterococcus faecium]	Metabolism;Metabolism;Metabolism;Metabolism;Metabolism	Global and overview maps;Global and overview maps;Global and overview maps;Nucleotide metabolism;Metabolism of cofactors and vitamins	ko01100//Metabolic pathways;ko01110//Biosynthesis of secondary metabolites;ko01130//Biosynthesis of antibiotics;ko00230//Purine metabolism;ko00730//Thiamine metabolism	K00939;K00939;K00939;K00939;K00939	GO:0005623//cell;GO:0044424//intracellular part;GO:0044464//cell part;GO:0005622//intracellular	GO:0003824//catalytic activity;GO:0016740//transferase activity;GO:0001882//nucleoside binding;GO:0032549//ribonucleoside binding;GO:0046872//metal ion binding;GO:0016776//phosphotransferase activity, phosphate group as acceptor;GO:0016301//kinase activity;GO:0005488//binding;GO:0043169//cation binding;GO:0001883//purine nucleoside binding;GO:0016772//transferase activity, transferring phosphorus…	GO:1901137//carbohydrate derivative biosynthetic process;GO:1901576//organic substance biosynthetic process;GO:0071704//organic substance metabolic process;GO:0006793//phosphorus metabolic process;GO:0006139//nucleobase-containing compound metabolic process;GO:0044711//single-organism biosynthetic process;GO:0034654//nucleobase-containing compound biosynthetic process;GO:0044237//cellular metabol…
CX2-6_0085	35	149.333	77.0967	306.897	1.99301	2.26736e-10	1.21048e-09	yes	infA	translation initiation factor IF-1 [Enterococcus italicus DSM 15952] [Enterococcus italicus]	-	-	-	-	GO:0044424//intracellular part;GO:0005623//cell;GO:0044464//cell part;GO:0005622//intracellular	GO:1901363//heterocyclic compound binding;GO:0008135//translation factor activity, RNA binding;GO:0097159//organic cyclic compound binding;GO:0003676//nucleic acid binding;GO:0003723//RNA binding;GO:0005488//binding	GO:0044271//cellular nitrogen compound biosynthetic process;GO:0019538//protein metabolic process;GO:0043043//peptide biosynthetic process;GO:0044249//cellular biosynthetic process;GO:0043604//amide biosynthetic process;GO:0006412//translation;GO:0043603//cellular amide metabolic process;GO:0006807//nitrogen compound metabolic process;GO:0008152//metabolic process;GO:0010467//gene expression;GO:0…
CX2-6_0086	147.333	461	195.173	566.493	1.5373	1.80925e-09	8.9003e-09	yes	rpsM	30S ribosomal protein S13 [Enterococcus faecium DO] [Enterococcus faecium]	Genetic Information Processing	Translation	ko03010//Ribosome	K02952	GO:0044464//cell part;GO:0032991//macromolecular complex;GO:0005623//cell;GO:0005622//intracellular;GO:0044424//intracellular part;GO:0030529//intracellular ribonucleoprotein complex;GO:1990904//ribonucleoprotein complex	GO:0005488//binding;GO:0003723//RNA binding;GO:1901363//heterocyclic compound binding;GO:0097159//organic cyclic compound binding;GO:0005198//structural molecule activity;GO:0003676//nucleic acid binding	GO:0043170//macromolecule metabolic process;GO:0071704//organic substance metabolic process;GO:0010467//gene expression;GO:0008152//metabolic process
CX2-6_0087	279	742	348.197	854.423	1.29505	4.40129e-08	1.90257e-07	yes	rpsK	30S ribosomal protein S11 [Enterococcus faecium DO] [Enterococcus faecium]	Genetic Information Processing	Translation	ko03010//Ribosome	K02948	GO:0032991//macromolecular complex;GO:0044424//intracellular part;GO:0044464//cell part;GO:0030529//intracellular ribonucleoprotein complex;GO:1990904//ribonucleoprotein complex;GO:0005622//intracellular;GO:0005623//cell	GO:0005198//structural molecule activity;GO:0005488//binding;GO:0097159//organic cyclic compound binding;GO:1901363//heterocyclic compound binding;GO:0003723//RNA binding;GO:0003676//nucleic acid binding	GO:0043170//macromolecule metabolic process;GO:0008152//metabolic process;GO:0010467//gene expression;GO:0071704//organic substance metabolic process
CX2-6_0088	324	1487.67	162.823	714.53	2.13369	5.47363e-11	3.09327e-10	yes	rpoA	DNA-directed RNA polymerase subunit alpha [Enterococcus faecium EnGen0033] [Enterococcus faecium]	Metabolism;Metabolism;Metabolism;Genetic Information Processing	Global and overview maps;Nucleotide metabolism;Nucleotide metabolism;Transcription	ko01100//Metabolic pathways;ko00230//Purine metabolism;ko00240//Pyrimidine metabolism;ko03020//RNA polymerase	K03040;K03040;K03040;K03040	-	GO:0016740//transferase activity;GO:0016772//transferase activity, transferring phosphorus-containing groups;GO:0003824//catalytic activity;GO:0016779//nucleotidyltransferase activity;GO:0005488//binding;GO:0005515//protein binding;GO:0034062//RNA polymerase activity	GO:0009059//macromolecule biosynthetic process;GO:0043170//macromolecule metabolic process;GO:0009058//biosynthetic process;GO:0044249//cellular biosynthetic process;GO:1901576//organic substance biosynthetic process;GO:0071704//organic substance metabolic process;GO:0044260//cellular macromolecule metabolic process;GO:0008152//metabolic process;GO:0009987//cellular process;GO:0034645//cellular m…
CX2-6_0089	256.667	1295.33	369.48	1733.01	2.22971	4.95378e-20	6.04101e-19	yes	rplQ	50S ribosomal protein L17 [Enterococcus faecium]	Genetic Information Processing	Translation	ko03010//Ribosome	K02879	GO:0032991//macromolecular complex;GO:1990904//ribonucleoprotein complex;GO:0005622//intracellular;GO:0044424//intracellular part;GO:0044464//cell part;GO:0005623//cell;GO:0030529//intracellular ribonucleoprotein complex	-	GO:0008152//metabolic process;GO:0071704//organic substance metabolic process;GO:0043170//macromolecule metabolic process;GO:0010467//gene expression
CX2-6_0090	177.667	412.667	102.89	220.183	1.0976	2.23456e-06	8.25753e-06	yes	ecfA	cobalt import ATP-binding protein cbiO [Enterococcus faecium 1,141,733] [Enterococcus faecium]	Environmental Information Processing	Membrane transport	ko02010//ABC transporters	K16786	-	-	-
CX2-6_0091	363.667	1068	205.17	549.193	1.42049	1.0094e-10	5.54216e-10	yes	ecfA2	cobalt import ATP-binding protein CbiO 2 [Enterococcus faecium EnGen0015] [Enterococcus faecium]	Environmental Information Processing	Membrane transport	ko02010//ABC transporters	K16787	-	-	-
CX2-6_0092	1092.33	2923	701.07	1706.58	1.28348	4.13507e-09	1.99603e-08	yes	ecfT	cobalt transporter [Enterococcus faecium Com15] [Enterococcus faecium]	Environmental Information Processing	Membrane transport	ko02010//ABC transporters	K16785	-	-	-
CX2-6_0093	51.6667	519.667	34.1833	312.167	3.19095	4.89326e-25	8.7889e-24	yes	truA	tRNA pseudouridine(38-40) synthase [Enterococcus faecium EnGen0015] [Enterococcus faecium]	-	-	-	-	-	GO:0097159//organic cyclic compound binding;GO:0016866//intramolecular transferase activity;GO:0016853//isomerase activity;GO:0005488//binding;GO:0003676//nucleic acid binding;GO:1901363//heterocyclic compound binding;GO:0003824//catalytic activity	GO:0016070//RNA metabolic process;GO:0043170//macromolecule metabolic process;GO:0009987//cellular process;GO:0044238//primary metabolic process;GO:0009451//RNA modification;GO:0046483//heterocycle metabolic process;GO:0090304//nucleic acid metabolic process;GO:0034660//ncRNA metabolic process;GO:1901360//organic cyclic compound metabolic process;GO:0008152//metabolic process;GO:0044237//cellular…
CX2-6_0094	0.666667	3.66667	2.22667	11.7933	2.40501	0.0669959	0.109625	no	--	hypothetical protein D356_01034 [Enterococcus faecium SD2A-2] [Enterococcus faecium]	-	-	-	-	-	-	-
CX2-6_0095	2005	4514	372.383	758.173	1.02574	1.99697e-06	7.40316e-06	yes	--	ABC transporter membrane protein [Enterococcus faecium EnGen0015] [Enterococcus faecium]	-	-	-	-	-	-	-
CX2-6_0096	9	106.333	32.48	378.083	3.54108	4.44807e-12	2.82361e-11	yes	rpmB	50S ribosomal protein L28 [Enterococcus faecium]	Genetic Information Processing	Translation	ko03010//Ribosome	K02902	GO:1990904//ribonucleoprotein complex;GO:0005623//cell;GO:0030529//intracellular ribonucleoprotein complex;GO:0005622//intracellular;GO:0032991//macromolecular complex;GO:0044424//intracellular part;GO:0044464//cell part	-	GO:0008152//metabolic process;GO:0010467//gene expression;GO:0043170//macromolecule metabolic process;GO:0071704//organic substance metabolic process
CX2-6_0097	1140	601	1600.07	742.977	-1.10675	0.000609109	0.00156638	yes	M6_Spy1614	alkaline-shock protein [Enterococcus faecium E980] [Enterococcus faecium]	-	-	-	-	-	-	-
CX2-6_0098	951.667	1018.67	278.457	271.547	-0.0362527	0.866572	0.932263	no	yloV	DAK2 domain fusion protein YloV [Enterococcus faecium TX1330] [Enterococcus faecium]	-	-	-	-	-	GO:0003824//catalytic activity;GO:0016740//transferase activity;GO:0016772//transferase activity, transferring phosphorus-containing groups	GO:0019400//alditol metabolic process;GO:0005975//carbohydrate metabolic process;GO:0044281//small molecule metabolic process;GO:0008152//metabolic process;GO:0006793//phosphorus metabolic process;GO:0044723//single-organism carbohydrate metabolic process;GO:0044238//primary metabolic process;GO:0071704//organic substance metabolic process;GO:0044710//single-organism metabolic process;GO:0019751/…
CX2-6_0099	171.667	937.667	40.5433	206.523	2.34877	1.46804e-19	1.70927e-18	yes	recG	DNA helicase RecG [Enterococcus faecium]	Genetic Information Processing	Replication and repair	ko03440//Homologous recombination	K03655	-	GO:0004386//helicase activity;GO:0016462//pyrophosphatase activity;GO:1901363//heterocyclic compound binding;GO:0016787//hydrolase activity;GO:0097367//carbohydrate derivative binding;GO:0032550//purine ribonucleoside binding;GO:0097159//organic cyclic compound binding;GO:0003824//catalytic activity;GO:0032549//ribonucleoside binding;GO:0036094//small molecule binding;GO:0016818//hydrolase activi…	GO:0016043//cellular component organization;GO:1901360//organic cyclic compound metabolic process;GO:0043170//macromolecule metabolic process;GO:0071840//cellular component organization or biogenesis;GO:0032392//DNA geometric change;GO:0071704//organic substance metabolic process;GO:0006725//cellular aromatic compound metabolic process;GO:0046483//heterocycle metabolic process;GO:0071103//DNA con…
CX2-6_0100	302.667	831	142.89	362.223	1.34197	3.22638e-09	1.56719e-08	yes	plsX	phosphate acyltransferase [Enterococcus faecium T110] [Enterococcus faecium]	Metabolism;Metabolism;Metabolism	Global and overview maps;Lipid metabolism;Lipid metabolism	ko01110//Biosynthesis of secondary metabolites;ko00561//Glycerolipid metabolism;ko00564//Glycerophospholipid metabolism	K03621;K03621;K03621	-	-	-
CX2-6_0101	17.3333	29.3333	33.4733	52.3133	0.644166	0.250683	0.346352	no	acpP	acyl carrier protein [Enterococcus faecium]	Metabolism;Metabolism	Global and overview maps;Biosynthesis of other secondary metabolites	ko01130//Biosynthesis of antibiotics;ko00999//Biosynthesis of secondary metabolites - unclassified	K02078;K02078	-	-	-
CX2-6_0102	183	998.667	87.2567	445.183	2.35106	2.36754e-18	2.53963e-17	yes	oppD	oligopeptide transport ATP-binding protein OppD [Enterococcus faecium E980] [Enterococcus faecium]	Cellular Processes	Cellular community - prokaryotes	ko02024//Quorum sensing	K02031	-	GO:0017111//nucleoside-triphosphatase activity;GO:0032549//ribonucleoside binding;GO:0001882//nucleoside binding;GO:1901363//heterocyclic compound binding;GO:0016817//hydrolase activity, acting on acid anhydrides;GO:0016818//hydrolase activity, acting on acid anhydrides, in phosphorus-containing anhydrides;GO:0016787//hydrolase activity;GO:0016462//pyrophosphatase activity;GO:0001883//purine nucl…	GO:0042886//amide transport;GO:0044765//single-organism transport;GO:0071705//nitrogen compound transport;GO:0044699//single-organism process;GO:0006810//transport;GO:1902578//single-organism localization;GO:0051234//establishment of localization;GO:0051179//localization
CX2-6_0103	89.6667	541	45.0467	256.697	2.51057	1.3908e-16	1.28899e-15	yes	oppF	ABC transporter, ATP-binding protein [Enterococcus faecium TX1330] [Enterococcus faecium]	Cellular Processes	Cellular community - prokaryotes	ko02024//Quorum sensing	K02032	-	GO:0001883//purine nucleoside binding;GO:0017111//nucleoside-triphosphatase activity;GO:0097367//carbohydrate derivative binding;GO:1901363//heterocyclic compound binding;GO:0032550//purine ribonucleoside binding;GO:0097159//organic cyclic compound binding;GO:0005488//binding;GO:0001882//nucleoside binding;GO:0016462//pyrophosphatase activity;GO:0003824//catalytic activity;GO:0016787//hydrolase a…	GO:0006810//transport;GO:0042886//amide transport;GO:0051234//establishment of localization;GO:1902578//single-organism localization;GO:0071705//nitrogen compound transport;GO:0044765//single-organism transport;GO:0051179//localization;GO:0044699//single-organism process
CX2-6_0104	427.333	3094.33	211.803	1444.69	2.76996	3.51333e-22	5.08774e-21	yes	oppB	ABC transporter, permease protein [Enterococcus faecium TX1330] [Enterococcus faecium]	Cellular Processes	Cellular community - prokaryotes	ko02024//Quorum sensing	K02033	-	-	-
CX2-6_0105	125	787.333	66.7033	386.757	2.5356	3.63909e-27	7.26877e-26	yes	oppC	ABC transporter, permease protein [Enterococcus faecium TX1330] [Enterococcus faecium]	Cellular Processes	Cellular community - prokaryotes	ko02024//Quorum sensing	K02034	-	-	-
CX2-6_0106	261.333	1546	71.37	390.193	2.4508	1.81632e-26	3.53649e-25	yes	oppA	peptide ABC transporter substrate-binding protein [Enterococcus faecium]	Cellular Processes	Cellular community - prokaryotes	ko02024//Quorum sensing	K02035	-	-	-
CX2-6_0107	0	0	0.001	0.001	0	1	1	notest	--	conserved domain protein [Enterococcus faecium PC4.1] [Enterococcus faecium]	-	-	-	-	-	-	-
CX2-6_0108	3.66667	16.6667	4.54333	20.15	2.14896	0.0015747	0.00370039	yes	macB	ABC transporter, ATP-binding protein [Enterococcus faecium]	Environmental Information Processing	Membrane transport	ko02010//ABC transporters	K05685	-	-	-
CX2-6_0109	160.333	252.333	114.967	162.377	0.498129	0.0461792	0.0786166	no	rnc	ribonuclease III [Enterococcus faecium]	-	-	-	-	-	-	-
CX2-6_0110	218	491	29.79	61.8233	1.05332	7.10318e-06	2.47118e-05	yes	smc	chromosome segregation protein SMC [Enterococcus faecium]	-	-	-	-	-	-	-
CX2-6_0111	7	72.6667	4.19667	40.3367	3.26478	2.51176e-14	1.99991e-13	yes	yidA	cof-like hydrolase [Enterococcus faecium]	-	-	-	-	-	-	-
CX2-6_0112	59.3333	469.667	28.2533	211.037	2.901	6.88017e-22	9.54572e-21	yes	ftsY	signal recognition particle-docking protein FtsY [Enterococcus faecium]	Cellular Processes;Genetic Information Processing;Environmental Information Processing	Cellular community - prokaryotes;Folding, sorting and degradation;Membrane transport	ko02024//Quorum sensing;ko03060//Protein export;ko03070//Bacterial secretion system	K03110;K03110;K03110	GO:0005623//cell;GO:0044424//intracellular part;GO:0044464//cell part;GO:0031224//intrinsic component of membrane;GO:0044425//membrane part;GO:0005622//intracellular;GO:0016020//membrane	GO:0016787//hydrolase activity;GO:1901363//heterocyclic compound binding;GO:0005488//binding;GO:0097159//organic cyclic compound binding;GO:0097367//carbohydrate derivative binding;GO:0016817//hydrolase activity, acting on acid anhydrides;GO:0003824//catalytic activity;GO:0001882//nucleoside binding;GO:0032550//purine ribonucleoside binding;GO:0016462//pyrophosphatase activity;GO:0036094//small m…	GO:0071702//organic substance transport;GO:0006612//protein targeting to membrane;GO:0044699//single-organism process;GO:0015031//protein transport;GO:0090150//establishment of protein localization to membrane;GO:0016043//cellular component organization;GO:0033036//macromolecule localization;GO:0051649//establishment of localization in cell;GO:0006605//protein targeting;GO:0008104//protein locali…
CX2-6_0113	194	1355.67	40.8833	268.247	2.71398	1.54631e-21	2.10753e-20	yes	gshAB	bifunctional glutamate--cysteine ligase/glutathione synthetase [Enterococcus faecium]	Metabolism;Metabolism;Metabolism	Global and overview maps;Amino acid metabolism;Metabolism of other amino acids	ko01100//Metabolic pathways;ko00270//Cysteine and methionine metabolism;ko00480//Glutathione metabolism	K01919;K01919;K01919	-	-	-

## Sheet: cd1-cd5
id	Cd1_count	Cd5_count	Cd1_fpkm	Cd5_fpkm	log2(FC)	Pvalue	FDR	significant	Symbol	Description	KEGG_A_class	KEGG_B_class	Pathway	K_ID	GO Component	GO Function	GO Process
CX2-6_0025	1125	2044	258.01	462.08	0.840716	9.4566e-19	2.78296e-17	no	aliB	oligopeptide binding protein [Enterococcus faecium Com15] [Enterococcus faecium]	Environmental Information Processing;Cellular Processes	Membrane transport;Cellular community - prokaryotes	ko02010//ABC transporters;ko02024//Quorum sensing	K15580;K15580	-	-	-
CX2-6_0026	237	429.667	76.5733	136.753	0.836662	6.07055e-11	8.85765e-10	no	amiC	peptide ABC transporter permease [Enterococcus faecium]	Environmental Information Processing;Cellular Processes	Membrane transport;Cellular community - prokaryotes	ko02010//ABC transporters;ko02024//Quorum sensing	K15581;K15581	-	-	-
CX2-6_0027	200.333	287.667	99.23	139.69	0.49338	0.000374415	0.00166407	no	amiD	oligopeptide permease [Enterococcus faecium E980] [Enterococcus faecium]	Environmental Information Processing;Cellular Processes	Membrane transport;Cellular community - prokaryotes	ko02010//ABC transporters;ko02024//Quorum sensing	K15582;K15582	-	-	-
CX2-6_0028	123.667	207	51.67	85.1633	0.720906	1.76243e-06	1.28176e-05	no	amiE	oligopeptide ABC transporter [Enterococcus faecium Com15] [Enterococcus faecium]	Environmental Information Processing;Cellular Processes	Membrane transport;Cellular community - prokaryotes	ko02010//ABC transporters;ko02024//Quorum sensing	K15583;K15583	-	-	-
CX2-6_0029	78.3333	145	38.59	69.89	0.856859	2.70458e-06	1.92473e-05	no	amiF	oligopeptide ABC transporter [Enterococcus faecium Com15] [Enterococcus faecium]	Environmental Information Processing;Cellular Processes	Membrane transport;Cellular community - prokaryotes	ko02010//ABC transporters;ko02024//Quorum sensing	K10823;K10823	-	-	-
CX2-6_0030	20.3333	35.3333	23.2833	38.9633	0.742819	0.0208221	0.0572361	no	--	histidine triad domain protein [Enterococcus faecium]	-	-	-	-	-	-	-
CX2-6_0031	126.667	185	117.05	168.8	0.52819	0.00316944	0.0111749	no	--	FUSC family protein [Enterococcus faecium]	-	-	-	-	-	-	-
CX2-6_0032	474.667	998	364.297	748.653	1.03918	2.29789e-19	7.30289e-18	yes	--	FUSC family protein [Enterococcus faecium]	-	-	-	-	-	-	-
CX2-6_0033	10.3333	13	12.06	14.96	0.31088	0.508238	0.699309	no	--	hydrolase, NUDIX family [Enterococcus faecium]	-	-	-	-	-	-	-
CX2-6_0034	3.33333	4.66667	3.58667	4.82	0.426389	0.612739	0.782363	no	--	MULTISPECIES: hypothetical protein [Enterococcus]	-	-	-	-	-	-	-
CX2-6_0035	17.7767	41.1933	8.76667	20.4933	1.22505	0.000866373	0.00351396	yes	--	transposase [Enterococcus faecium EnGen0026] [Enterococcus faecium]	-	-	-	-	-	-	-
CX2-6_0036	0	0	0.001	0.001	0	1	1	notest	--	hypothetical protein EfmE980_0983 [Enterococcus faecium E980] [Enterococcus faecium]	-	-	-	-	-	-	-
CX2-6_0037	10545.7	12081.3	3110.46	3501.17	0.170711	0.0680096	0.153038	no	guaA	GMP synthase [Enterococcus faecium E980] [Enterococcus faecium]	Metabolism;Metabolism;Metabolism	Global and overview maps;Nucleotide metabolism;Xenobiotics biodegradation and metabolism	ko01100//Metabolic pathways;ko00230//Purine metabolism;ko00983//Drug metabolism - other enzymes	K01951;K01951;K01951	-	GO:0016884//carbon-nitrogen ligase activity, with glutamine as amido-N-donor;GO:0001883//purine nucleoside binding;GO:0016818//hydrolase activity, acting on acid anhydrides, in phosphorus-containing anhydrides;GO:0016817//hydrolase activity, acting on acid anhydrides;GO:0016874//ligase activity;GO:0005488//binding;GO:0001882//nucleoside binding;GO:0032550//purine ribonucleoside binding;GO:0032549…	GO:0009152//purine ribonucleotide biosynthetic process;GO:0055086//nucleobase-containing small molecule metabolic process;GO:0044281//small molecule metabolic process;GO:0019693//ribose phosphate metabolic process;GO:0006807//nitrogen compound metabolic process;GO:0044699//single-organism process;GO:0019637//organophosphate metabolic process;GO:0044249//cellular biosynthetic process;GO:0009259//r…
CX2-6_0038	1208.67	1133	586.487	551.837	-0.087857	0.527031	0.707871	no	coaA	pantothenate kinase [Enterococcus faecium DO] [Enterococcus faecium]	Metabolism;Metabolism	Global and overview maps;Metabolism of cofactors and vitamins	ko01100//Metabolic pathways;ko00770//Pantothenate and CoA biosynthesis	K00867;K00867	GO:0044424//intracellular part;GO:0005622//intracellular;GO:0044464//cell part;GO:0005623//cell	GO:0032550//purine ribonucleoside binding;GO:0097367//carbohydrate derivative binding;GO:0016772//transferase activity, transferring phosphorus-containing groups;GO:0003824//catalytic activity;GO:1901363//heterocyclic compound binding;GO:0001882//nucleoside binding;GO:0001883//purine nucleoside binding;GO:0097159//organic cyclic compound binding;GO:0005488//binding;GO:0032549//ribonucleoside bind…	GO:0044249//cellular biosynthetic process;GO:0006793//phosphorus metabolic process;GO:0006732//coenzyme metabolic process;GO:0044237//cellular metabolic process;GO:0006796//phosphate-containing compound metabolic process;GO:0009987//cellular process;GO:0009108//coenzyme biosynthetic process;GO:0051188//cofactor biosynthetic process;GO:0009058//biosynthetic process;GO:0008152//metabolic process;GO…
CX2-6_0039	119.667	109	85.6067	76.9567	-0.153677	0.431733	0.628369	no	MJ0882	16S RNA G1207 methylase RsmC [Enterococcus faecium]	-	-	-	-	-	-	-
CX2-6_0040	0	0	0.001	0.001	0	1	1	notest	--	hypothetical protein EfmE980_0987 [Enterococcus faecium E980] [Enterococcus faecium]	-	-	-	-	-	-	-
CX2-6_0041	112.667	143	50.24	63.1133	0.329108	0.05164	0.121383	no	purR	transcriptional regulator, LacI family [Enterococcus faecium TX1330] [Enterococcus faecium]	-	-	-	-	-	GO:0001071//nucleic acid binding transcription factor activity	GO:0009059//macromolecule biosynthetic process;GO:1901576//organic substance biosynthetic process;GO:0043170//macromolecule metabolic process;GO:0060255//regulation of macromolecule metabolic process;GO:0008152//metabolic process;GO:0010468//regulation of gene expression;GO:0071704//organic substance metabolic process;GO:0044237//cellular metabolic process;GO:0044260//cellular macromolecule metab…
CX2-6_0042	467.333	639	164.717	221.257	0.425734	8.71648e-05	0.000460643	no	pdp	pyrimidine-nucleoside phosphorylase [Enterococcus faecium SD2A-2] [Enterococcus faecium]	Metabolism;Metabolism	Global and overview maps;Nucleotide metabolism	ko01100//Metabolic pathways;ko00240//Pyrimidine metabolism	K00756;K00756	-	GO:0016740//transferase activity;GO:0016757//transferase activity, transferring glycosyl groups;GO:0016763//transferase activity, transferring pentosyl groups;GO:0003824//catalytic activity	GO:1901564//organonitrogen compound metabolic process;GO:0009116//nucleoside metabolic process;GO:0055086//nucleobase-containing small molecule metabolic process;GO:0006725//cellular aromatic compound metabolic process;GO:0044710//single-organism metabolic process;GO:1901360//organic cyclic compound metabolic process;GO:0044237//cellular metabolic process;GO:0044763//single-organism cellular proc…
CX2-6_0043	16.3333	16	11.0867	10.75	-0.044489	0.938384	1	no	deoC	deoxyribose-phosphate aldolase [Enterococcus faecium TX1330] [Enterococcus faecium]	Metabolism	Carbohydrate metabolism	ko00030//Pentose phosphate pathway	K01619	GO:0044424//intracellular part;GO:0005623//cell;GO:0005622//intracellular;GO:0044464//cell part	GO:0016829//lyase activity;GO:0016830//carbon-carbon lyase activity;GO:0003824//catalytic activity;GO:0016832//aldehyde-lyase activity	GO:0009166//nucleotide catabolic process;GO:0019637//organophosphate metabolic process;GO:0044699//single-organism process;GO:0044763//single-organism cellular process;GO:0071704//organic substance metabolic process;GO:0034641//cellular nitrogen compound metabolic process;GO:1901361//organic cyclic compound catabolic process;GO:0019692//deoxyribose phosphate metabolic process;GO:1901135//carbohyd…
CX2-6_0044	39	43.6667	43.1133	49.2767	0.192771	0.592445	0.766577	no	cdd	cytidine deaminase [Enterococcus faecium E1039] [Enterococcus faecium]	Metabolism;Metabolism;Metabolism	Global and overview maps;Nucleotide metabolism;Xenobiotics biodegradation and metabolism	ko01100//Metabolic pathways;ko00240//Pyrimidine metabolism;ko00983//Drug metabolism - other enzymes	K01489;K01489;K01489	-	GO:0046872//metal ion binding;GO:0016810//hydrolase activity, acting on carbon-nitrogen (but not peptide) bonds;GO:0016814//hydrolase activity, acting on carbon-nitrogen (but not peptide) bonds, in cyclic amidines;GO:0043169//cation binding;GO:0046914//transition metal ion binding;GO:0016787//hydrolase activity;GO:0003824//catalytic activity;GO:0005488//binding;GO:0043167//ion binding	GO:0009116//nucleoside metabolic process;GO:0071704//organic substance metabolic process;GO:1901360//organic cyclic compound metabolic process;GO:0034641//cellular nitrogen compound metabolic process;GO:1901135//carbohydrate derivative metabolic process;GO:0009164//nucleoside catabolic process;GO:0046087//cytidine metabolic process;GO:0008152//metabolic process;GO:0009056//catabolic process;GO:00…
CX2-6_0045	160.667	172	64.5167	68.3967	0.0842541	0.660749	0.82107	no	tcsA	BMP family ABC transporter substrate-binding protein [Enterococcus faecium]	-	-	-	-	-	-	-
CX2-6_0046	91.6667	89.3333	26.5167	25.5767	-0.0520712	0.827046	0.943329	no	yufO	ABC transporter, ATP-binding protein [Enterococcus faecium TX1330] [Enterococcus faecium]	-	-	-	-	-	-	-
CX2-6_0047	1604.67	1321	651.933	522.877	-0.318254	0.00422061	0.0144422	no	yufP	ABC transporter permease [Enterococcus faecium]	-	-	-	-	-	-	-
CX2-6_0048	2316.33	1997.33	1112.26	938.6	-0.244907	0.0217822	0.0594526	no	yufQ	ABC transporter, permease protein [Enterococcus faecium E980] [Enterococcus faecium]	-	-	-	-	-	-	-
CX2-6_0049	196.667	194	76.4833	74.9233	-0.0297303	0.857909	0.966658	no	deoB	phosphopentomutase [Enterococcus faecium Com15] [Enterococcus faecium]	Metabolism;Metabolism	Nucleotide metabolism;Carbohydrate metabolism	ko00230//Purine metabolism;ko00030//Pentose phosphate pathway	K01839;K01839	-	-	-
CX2-6_0050	104.667	114	59.2433	64.08	0.113221	0.621678	0.789864	no	punA	purine nucleoside phosphorylase I, inosine and guanosine-specific [Enterococcus faecium TX1330] [Enterococcus faecium]	Metabolism;Metabolism;Metabolism;Metabolism;Metabolism	Global and overview maps;Global and overview maps;Nucleotide metabolism;Nucleotide metabolism;Metabolism of cofactors and vitamins	ko01100//Metabolic pathways;ko01110//Biosynthesis of secondary metabolites;ko00230//Purine metabolism;ko00240//Pyrimidine metabolism;ko00760//Nicotinate and nicotinamide metabolism	K03783;K03783;K03783;K03783;K03783	-	GO:0003824//catalytic activity;GO:0016757//transferase activity, transferring glycosyl groups;GO:0016763//transferase activity, transferring pentosyl groups;GO:0016740//transferase activity	GO:0006725//cellular aromatic compound metabolic process;GO:0006807//nitrogen compound metabolic process;GO:0044710//single-organism metabolic process;GO:0055086//nucleobase-containing small molecule metabolic process;GO:0009987//cellular process;GO:1901360//organic cyclic compound metabolic process;GO:0071704//organic substance metabolic process;GO:0006139//nucleobase-containing compound metabol…
CX2-6_0051	238	224.667	152.903	143.04	-0.0962012	0.499951	0.69247	no	deoD	purine nucleoside phosphorylase [Enterococcus faecium 1,231,408] [Enterococcus faecium]	Metabolism;Metabolism;Metabolism;Metabolism;Metabolism	Global and overview maps;Global and overview maps;Nucleotide metabolism;Nucleotide metabolism;Metabolism of cofactors and vitamins	ko01100//Metabolic pathways;ko01110//Biosynthesis of secondary metabolites;ko00230//Purine metabolism;ko00240//Pyrimidine metabolism;ko00760//Nicotinate and nicotinamide metabolism	K03784;K03784;K03784;K03784;K03784	-	GO:0003824//catalytic activity;GO:0016763//transferase activity, transferring pentosyl groups;GO:0016740//transferase activity;GO:0016757//transferase activity, transferring glycosyl groups	GO:1901657//glycosyl compound metabolic process;GO:0044763//single-organism cellular process;GO:0034641//cellular nitrogen compound metabolic process;GO:0006139//nucleobase-containing compound metabolic process;GO:0008152//metabolic process;GO:0009987//cellular process;GO:1901135//carbohydrate derivative metabolic process;GO:0044710//single-organism metabolic process;GO:0009116//nucleoside metabo…
CX2-6_0052	27	26	14.14	13.6167	-0.0544085	0.930351	1	no	--	carbohydrate binding domain protein [Enterococcus faecium E980] [Enterococcus faecium]	-	-	-	-	-	-	-
CX2-6_0053	0	0	0.001	0.001	0	1	1	notest	--	hypothetical protein EfmE980_1000 [Enterococcus faecium E980] [Enterococcus faecium]	-	-	-	-	-	-	-
CX2-6_0054	11.1467	18.8167	5.41333	9	0.733408	0.395201	0.594981	no	--	IS982 family transposase [Enterococcus faecium]	-	-	-	-	-	-	-
CX2-6_0055	5083.67	4905.67	3336.29	3199.83	-0.0602494	0.573084	0.752862	no	gpmA	2,3-bisphosphoglycerate-dependent phosphoglycerate mutase [Enterococcus faecium EnGen0038] [Enterococcus faecium]	Metabolism;Metabolism;Metabolism;Metabolism;Metabolism;Metabolism;Metabolism;Metabolism;Metabolism	Global and overview maps;Global and overview maps;Global and overview maps;Global and overview maps;Global and overview maps;Global and overview maps;Carbohydrate metabolism;Energy metabolism;Amino acid metabolism	ko01100//Metabolic pathways;ko01110//Biosynthesis of secondary metabolites;ko01120//Microbial metabolism in diverse environments;ko01130//Biosynthesis of antibiotics;ko01230//Biosynthesis of amino acids;ko01200//Carbon metabolism;ko00010//Glycolysis / Gluconeogenesis;ko00680//Methane metabolism;ko00260//Glycine, serine and threonine metabolism	K01834;K01834;K01834;K01834;K01834;K01834;K01834;K01834;K01834	-	GO:0016791//phosphatase activity;GO:0019203//carbohydrate phosphatase activity;GO:0016866//intramolecular transferase activity;GO:0042578//phosphoric ester hydrolase activity;GO:0016788//hydrolase activity, acting on ester bonds;GO:0003824//catalytic activity;GO:0016853//isomerase activity;GO:0004619//phosphoglycerate mutase activity;GO:0016868//intramolecular transferase activity, phosphotransfe…	GO:0032787//monocarboxylic acid metabolic process;GO:0019752//carboxylic acid metabolic process;GO:0006082//organic acid metabolic process;GO:0043436//oxoacid metabolic process;GO:0044281//small molecule metabolic process;GO:0009987//cellular process;GO:0006090//pyruvate metabolic process;GO:0044710//single-organism metabolic process;GO:0044237//cellular metabolic process;GO:0044699//single-organ…
CX2-6_0056	245.333	323.667	191.213	248.873	0.380229	0.00527962	0.0173987	no	res	resolvase, N-terminal domain protein [Enterococcus faecium TX1330] [Enterococcus faecium]	-	-	-	-	-	GO:1901363//heterocyclic compound binding;GO:0003676//nucleic acid binding;GO:0097159//organic cyclic compound binding;GO:0005488//binding	GO:0043170//macromolecule metabolic process;GO:0044260//cellular macromolecule metabolic process;GO:0034641//cellular nitrogen compound metabolic process;GO:0006139//nucleobase-containing compound metabolic process;GO:0071704//organic substance metabolic process;GO:0090304//nucleic acid metabolic process;GO:0046483//heterocycle metabolic process;GO:1901360//organic cyclic compound metabolic proce…
CX2-6_0057	541.667	497	355.58	321.01	-0.147556	0.19862	0.357207	no	rpiA	ribose 5-phosphate isomerase A [Enterococcus faecium]	Metabolism;Metabolism;Metabolism;Metabolism;Metabolism;Metabolism;Metabolism;Metabolism	Global and overview maps;Global and overview maps;Global and overview maps;Global and overview maps;Global and overview maps;Global and overview maps;Carbohydrate metabolism;Energy metabolism	ko01100//Metabolic pathways;ko01110//Biosynthesis of secondary metabolites;ko01120//Microbial metabolism in diverse environments;ko01130//Biosynthesis of antibiotics;ko01230//Biosynthesis of amino acids;ko01200//Carbon metabolism;ko00030//Pentose phosphate pathway;ko00710//Carbon fixation in photosynthetic organisms	K01807;K01807;K01807;K01807;K01807;K01807;K01807;K01807	-	-	-
CX2-6_0058	1561.33	2309.67	1623.48	2383.47	0.553969	6.68255e-08	6.433e-07	no	rpsL	30S ribosomal protein S12 [Enterococcus faecium]	Genetic Information Processing	Translation	ko03010//Ribosome	K02950	-	-	-
CX2-6_0059	3349.33	5229	3230.05	4985.69	0.626237	7.65175e-12	1.20762e-10	no	rpsG	30S ribosomal protein S7 [Enterococcus faecium DO] [Enterococcus faecium]	Genetic Information Processing	Translation	ko03010//Ribosome	K02992	GO:0043226//organelle;GO:0032991//macromolecular complex;GO:0043229//intracellular organelle;GO:0030529//intracellular ribonucleoprotein complex;GO:0005622//intracellular;GO:0005623//cell;GO:1990904//ribonucleoprotein complex;GO:0005737//cytoplasm;GO:0043232//intracellular non-membrane-bounded organelle;GO:0044424//intracellular part;GO:0005840//ribosome;GO:0044446//intracellular organelle part;G…	GO:0005198//structural molecule activity;GO:0097159//organic cyclic compound binding;GO:0003676//nucleic acid binding;GO:0003723//RNA binding;GO:0005488//binding;GO:1901363//heterocyclic compound binding	GO:0010467//gene expression;GO:0008152//metabolic process;GO:0043170//macromolecule metabolic process;GO:0071704//organic substance metabolic process
CX2-6_0060	22154	35474.7	4862.7	7641.43	0.652085	4.29286e-11	6.46717e-10	no	fusA	translation elongation factor G [Enterococcus faecium E980] [Enterococcus faecium]	-	-	-	-	GO:0044464//cell part;GO:0005623//cell;GO:0005622//intracellular;GO:0044424//intracellular part	GO:0017111//nucleoside-triphosphatase activity;GO:0001882//nucleoside binding;GO:0008135//translation factor activity, RNA binding;GO:0032549//ribonucleoside binding;GO:0003824//catalytic activity;GO:1901363//heterocyclic compound binding;GO:0005488//binding;GO:0003676//nucleic acid binding;GO:0097367//carbohydrate derivative binding;GO:0097159//organic cyclic compound binding;GO:0016818//hydrola…	GO:1901576//organic substance biosynthetic process;GO:0008152//metabolic process;GO:0009058//biosynthetic process;GO:0043170//macromolecule metabolic process;GO:0009059//macromolecule biosynthetic process;GO:0044249//cellular biosynthetic process;GO:0010467//gene expression;GO:0044237//cellular metabolic process;GO:0044260//cellular macromolecule metabolic process;GO:0071704//organic substance me…
CX2-6_0061	51177.3	45781.3	18279.3	16143.3	-0.179274	0.0374786	0.0922062	no	tuf	translation elongation factor Tu [Enterococcus faecium]	Organismal Systems	Environmental adaptation	ko04626//Plant-pathogen interaction	K02358	GO:0005623//cell;GO:0044424//intracellular part;GO:0005622//intracellular;GO:0044464//cell part	GO:1901363//heterocyclic compound binding;GO:0032549//ribonucleoside binding;GO:0097367//carbohydrate derivative binding;GO:0017111//nucleoside-triphosphatase activity;GO:0003723//RNA binding;GO:0008135//translation factor activity, RNA binding;GO:0016462//pyrophosphatase activity;GO:0001883//purine nucleoside binding;GO:0097159//organic cyclic compound binding;GO:0036094//small molecule binding;…	GO:0044237//cellular metabolic process;GO:0044260//cellular macromolecule metabolic process;GO:0009058//biosynthetic process;GO:0009987//cellular process;GO:0034645//cellular macromolecule biosynthetic process;GO:1901576//organic substance biosynthetic process;GO:0043170//macromolecule metabolic process;GO:0008152//metabolic process;GO:0009059//macromolecule biosynthetic process;GO:0044249//cellu…
CX2-6_0062	498.667	631.333	729.92	913.297	0.323345	0.016306	0.0465886	no	rpsJ	ribosomal protein S10 [Enterococcus faecium E1071] [Enterococcus faecium]	Genetic Information Processing	Translation	ko03010//Ribosome	K02946	GO:0005622//intracellular;GO:0030529//intracellular ribonucleoprotein complex;GO:0005623//cell;GO:1990904//ribonucleoprotein complex;GO:0044464//cell part;GO:0032991//macromolecular complex;GO:0044424//intracellular part	GO:0005198//structural molecule activity;GO:0005488//binding;GO:0003676//nucleic acid binding;GO:1901363//heterocyclic compound binding;GO:0097159//organic cyclic compound binding	GO:0010467//gene expression;GO:0043170//macromolecule metabolic process;GO:0008152//metabolic process;GO:0071704//organic substance metabolic process
CX2-6_0063	400.667	592	286.777	421.887	0.556928	6.47375e-06	4.32194e-05	no	rplC	50S ribosomal protein L3 [Enterococcus faecium DO] [Enterococcus faecium]	Genetic Information Processing	Translation	ko03010//Ribosome	K02906	GO:0044464//cell part;GO:0005622//intracellular;GO:0044424//intracellular part;GO:1990904//ribonucleoprotein complex;GO:0005623//cell;GO:0030529//intracellular ribonucleoprotein complex;GO:0032991//macromolecular complex	GO:0003723//RNA binding;GO:0005198//structural molecule activity;GO:0097159//organic cyclic compound binding;GO:0003676//nucleic acid binding;GO:1901363//heterocyclic compound binding;GO:0005488//binding	GO:0043170//macromolecule metabolic process;GO:0010467//gene expression;GO:0008152//metabolic process;GO:0071704//organic substance metabolic process
CX2-6_0064	489.667	981.667	357.533	709.423	0.988569	2.59107e-14	5.0094e-13	no	rplD	50S ribosomal protein L4 [Enterococcus faecium DO] [Enterococcus faecium]	Genetic Information Processing	Translation	ko03010//Ribosome	K02926	GO:0044424//intracellular part;GO:0044464//cell part;GO:0005622//intracellular;GO:0030529//intracellular ribonucleoprotein complex;GO:0005623//cell;GO:0032991//macromolecular complex;GO:1990904//ribonucleoprotein complex	GO:0097159//organic cyclic compound binding;GO:0005198//structural molecule activity;GO:0003676//nucleic acid binding;GO:0003723//RNA binding;GO:1901363//heterocyclic compound binding;GO:0005488//binding	GO:0010467//gene expression;GO:0071704//organic substance metabolic process;GO:0008152//metabolic process;GO:0043170//macromolecule metabolic process
CX2-6_0065	151	233	234.947	359.66	0.6143	0.000506858	0.00218165	no	rplW	50S ribosomal protein L23 [Enterococcus faecium DO] [Enterococcus faecium]	Genetic Information Processing	Translation	ko03010//Ribosome	K02892	GO:0032991//macromolecular complex;GO:1990904//ribonucleoprotein complex;GO:0030529//intracellular ribonucleoprotein complex;GO:0044464//cell part;GO:0005622//intracellular;GO:0044424//intracellular part;GO:0005623//cell	GO:0003723//RNA binding;GO:0005198//structural molecule activity;GO:1901363//heterocyclic compound binding;GO:0005488//binding;GO:0003676//nucleic acid binding;GO:0097159//organic cyclic compound binding	GO:0010467//gene expression;GO:0071704//organic substance metabolic process;GO:0043170//macromolecule metabolic process;GO:0008152//metabolic process
CX2-6_0066	1783.33	2766.33	1026.2	1580.64	0.623205	5.42901e-07	4.38861e-06	no	rplB	ribosomal protein L2 [Enterococcus faecium 1,230,933] [Enterococcus faecium]	Genetic Information Processing	Translation	ko03010//Ribosome	K02886	GO:1990904//ribonucleoprotein complex;GO:0005840//ribosome;GO:0044446//intracellular organelle part;GO:0005737//cytoplasm;GO:0005623//cell;GO:0032991//macromolecular complex;GO:0044464//cell part;GO:0044422//organelle part;GO:0044424//intracellular part;GO:0043228//non-membrane-bounded organelle;GO:0005622//intracellular;GO:0043226//organelle;GO:0043232//intracellular non-membrane-bounded organel…	GO:0003723//RNA binding;GO:0003824//catalytic activity;GO:0005488//binding;GO:0005198//structural molecule activity;GO:0003676//nucleic acid binding;GO:0097159//organic cyclic compound binding;GO:1901363//heterocyclic compound binding	GO:0043170//macromolecule metabolic process;GO:0071704//organic substance metabolic process;GO:0010467//gene expression;GO:0008152//metabolic process
CX2-6_0067	50	77.6667	95.2	149.457	0.650694	0.0148894	0.0431792	no	rpsS	30S ribosomal protein S19 [Enterococcus faecium MRSN 4777] [Enterococcus faecium]	Genetic Information Processing	Translation	ko03010//Ribosome	K02965	GO:0005840//ribosome;GO:0043226//organelle;GO:0044444//cytoplasmic part;GO:0032991//macromolecular complex;GO:0043229//intracellular organelle;GO:0044464//cell part;GO:0005737//cytoplasm;GO:0044422//organelle part;GO:0044391//ribosomal subunit;GO:0005623//cell;GO:0043232//intracellular non-membrane-bounded organelle;GO:0005622//intracellular;GO:0044424//intracellular part;GO:0044446//intracellula…	GO:0005488//binding;GO:0003723//RNA binding;GO:0003676//nucleic acid binding;GO:0005198//structural molecule activity;GO:0097159//organic cyclic compound binding;GO:1901363//heterocyclic compound binding	GO:0010467//gene expression;GO:0008152//metabolic process;GO:0043170//macromolecule metabolic process;GO:0071704//organic substance metabolic process
CX2-6_0068	121.333	182.667	159.217	236.423	0.570381	0.0016743	0.0063058	no	rplV	ribosomal protein L22 [Enterococcus faecium TX1330] [Enterococcus faecium]	Genetic Information Processing	Translation	ko03010//Ribosome	K02890	GO:0032991//macromolecular complex;GO:0043226//organelle;GO:0044391//ribosomal subunit;GO:0005623//cell;GO:0044424//intracellular part;GO:0044446//intracellular organelle part;GO:0044422//organelle part;GO:0005737//cytoplasm;GO:0043232//intracellular non-membrane-bounded organelle;GO:0043228//non-membrane-bounded organelle;GO:0044464//cell part;GO:0030529//intracellular ribonucleoprotein complex;…	GO:0003723//RNA binding;GO:0003676//nucleic acid binding;GO:0097159//organic cyclic compound binding;GO:1901363//heterocyclic compound binding;GO:0005198//structural molecule activity;GO:0005488//binding	GO:0010467//gene expression;GO:0071704//organic substance metabolic process;GO:0008152//metabolic process;GO:0043170//macromolecule metabolic process
CX2-6_0069	544.667	856	378.283	586.58	0.632861	1.50496e-06	1.1155e-05	no	rpsC	30S ribosomal protein S3 [Enterococcus faecium DO] [Enterococcus faecium]	Genetic Information Processing	Translation	ko03010//Ribosome	K02982	GO:1990904//ribonucleoprotein complex;GO:0044424//intracellular part;GO:0032991//macromolecular complex;GO:0043229//intracellular organelle;GO:0043226//organelle;GO:0043228//non-membrane-bounded organelle;GO:0044422//organelle part;GO:0044444//cytoplasmic part;GO:0005840//ribosome;GO:0005622//intracellular;GO:0044464//cell part;GO:0005623//cell;GO:0044391//ribosomal subunit;GO:0030529//intracellu…	GO:0005198//structural molecule activity;GO:0005488//binding;GO:0097159//organic cyclic compound binding;GO:0044822//poly(A) RNA binding;GO:1901363//heterocyclic compound binding;GO:0003676//nucleic acid binding;GO:0003723//RNA binding	GO:0043170//macromolecule metabolic process;GO:0071704//organic substance metabolic process;GO:0010467//gene expression;GO:0008152//metabolic process
CX2-6_0070	1147.33	1681	1207.55	1740.48	0.527396	0.000128737	0.000645077	no	rplP	50S ribosomal protein L16 [Enterococcus faecium DO] [Enterococcus faecium]	Genetic Information Processing	Translation	ko03010//Ribosome	K02878	GO:0044424//intracellular part;GO:0005623//cell;GO:0005622//intracellular;GO:0032991//macromolecular complex;GO:0044464//cell part;GO:1990904//ribonucleoprotein complex;GO:0030529//intracellular ribonucleoprotein complex	GO:0097159//organic cyclic compound binding;GO:0005488//binding;GO:0003723//RNA binding;GO:1901363//heterocyclic compound binding;GO:0003676//nucleic acid binding;GO:0005198//structural molecule activity	GO:0010467//gene expression;GO:0071704//organic substance metabolic process;GO:0043170//macromolecule metabolic process;GO:0008152//metabolic process
CX2-6_0071	12.3333	15.3333	27.08	34.7233	0.358678	0.482925	0.676561	no	rpmC	LSU ribosomal protein L29P [Enterococcus faecalis CBRD01] [Enterococcus faecalis]	Genetic Information Processing	Translation	ko03010//Ribosome	K02904	GO:0044424//intracellular part;GO:0005623//cell;GO:0030529//intracellular ribonucleoprotein complex;GO:0005622//intracellular;GO:0044464//cell part;GO:0032991//macromolecular complex;GO:1990904//ribonucleoprotein complex	-	GO:0010467//gene expression;GO:0008152//metabolic process;GO:0071704//organic substance metabolic process;GO:0043170//macromolecule metabolic process
CX2-6_0072	151.667	242.333	258.143	408.363	0.661681	1.00405e-05	6.45261e-05	no	rpsQ	30S ribosomal protein S17 [Enterococcus faecium DO] [Enterococcus faecium]	Genetic Information Processing	Translation	ko03010//Ribosome	K02961	GO:0030529//intracellular ribonucleoprotein complex;GO:0005622//intracellular;GO:1990904//ribonucleoprotein complex;GO:0005623//cell;GO:0044424//intracellular part;GO:0044464//cell part;GO:0032991//macromolecular complex	GO:0003723//RNA binding;GO:0005198//structural molecule activity;GO:1901363//heterocyclic compound binding;GO:0097159//organic cyclic compound binding;GO:0003676//nucleic acid binding;GO:0005488//binding	GO:0010467//gene expression;GO:0071704//organic substance metabolic process;GO:0043170//macromolecule metabolic process;GO:0008152//metabolic process
CX2-6_0073	418.667	631	513.747	772.007	0.587556	0.00106986	0.00424285	no	rplN	50S ribosomal protein L14 [Enterococcus faecium DO] [Enterococcus faecium]	Genetic Information Processing	Translation	ko03010//Ribosome	K02874	GO:0043232//intracellular non-membrane-bounded organelle;GO:0005737//cytoplasm;GO:0005622//intracellular;GO:0043226//organelle;GO:0043228//non-membrane-bounded organelle;GO:0044464//cell part;GO:1990904//ribonucleoprotein complex;GO:0030529//intracellular ribonucleoprotein complex;GO:0044444//cytoplasmic part;GO:0044391//ribosomal subunit;GO:0005840//ribosome;GO:0005623//cell;GO:0044424//intracel…	GO:0005198//structural molecule activity;GO:1901363//heterocyclic compound binding;GO:0005488//binding;GO:0097159//organic cyclic compound binding;GO:0003723//RNA binding;GO:0003676//nucleic acid binding	GO:0071704//organic substance metabolic process;GO:0008152//metabolic process;GO:0010467//gene expression;GO:0043170//macromolecule metabolic process
CX2-6_0074	221.667	328.333	323.133	476.85	0.561406	0.00025153	0.00117442	no	rplX	50S ribosomal protein L24 [Enterococcus faecium DO] [Enterococcus faecium]	Genetic Information Processing	Translation	ko03010//Ribosome	K02895	GO:0005622//intracellular;GO:1990904//ribonucleoprotein complex;GO:0044424//intracellular part;GO:0044464//cell part;GO:0030529//intracellular ribonucleoprotein complex;GO:0032991//macromolecular complex;GO:0005623//cell	GO:0097159//organic cyclic compound binding;GO:0003676//nucleic acid binding;GO:0005488//binding;GO:0003723//RNA binding;GO:0005198//structural molecule activity;GO:1901363//heterocyclic compound binding	GO:0010467//gene expression;GO:0071704//organic substance metabolic process;GO:0043170//macromolecule metabolic process;GO:0008152//metabolic process
CX2-6_0075	539.667	873.333	451.52	729.62	0.692355	5.24138e-06	3.57647e-05	no	rplE	50S ribosomal protein L5 [Enterococcus faecium DO] [Enterococcus faecium]	Genetic Information Processing	Translation	ko03010//Ribosome	K02931	GO:0044424//intracellular part;GO:0032991//macromolecular complex;GO:0044464//cell part;GO:1990904//ribonucleoprotein complex;GO:0005622//intracellular;GO:0005623//cell;GO:0030529//intracellular ribonucleoprotein complex	GO:0005488//binding;GO:1901363//heterocyclic compound binding;GO:0003676//nucleic acid binding;GO:0005198//structural molecule activity;GO:0003723//RNA binding;GO:0097159//organic cyclic compound binding	GO:0010467//gene expression;GO:0008152//metabolic process;GO:0043170//macromolecule metabolic process;GO:0071704//organic substance metabolic process
CX2-6_0076	102.333	116.667	246.55	279.96	0.18334	0.413484	0.61062	no	rpsZ	30S ribosomal protein S14 [Enterococcus faecium DO] [Enterococcus faecium]	Genetic Information Processing	Translation	ko03010//Ribosome	K02954	GO:0005623//cell;GO:0032991//macromolecular complex;GO:0005622//intracellular;GO:0044424//intracellular part;GO:0044464//cell part;GO:1990904//ribonucleoprotein complex;GO:0030529//intracellular ribonucleoprotein complex	GO:1901363//heterocyclic compound binding;GO:0046872//metal ion binding;GO:0043169//cation binding;GO:0043167//ion binding;GO:0005198//structural molecule activity;GO:0003723//RNA binding;GO:0005488//binding;GO:0097159//organic cyclic compound binding;GO:0003676//nucleic acid binding;GO:0046914//transition metal ion binding	GO:0010467//gene expression;GO:0008152//metabolic process;GO:0071704//organic substance metabolic process;GO:0043170//macromolecule metabolic process
CX2-6_0077	254.333	371.667	286.727	419.153	0.547802	0.00096114	0.00387126	no	rpsH	30S ribosomal protein S8 [Enterococcus faecium DO] [Enterococcus faecium]	Genetic Information Processing	Translation	ko03010//Ribosome	K02994	GO:1990904//ribonucleoprotein complex;GO:0044424//intracellular part;GO:0044464//cell part;GO:0030529//intracellular ribonucleoprotein complex;GO:0005623//cell;GO:0005622//intracellular;GO:0032991//macromolecular complex	GO:1901363//heterocyclic compound binding;GO:0005488//binding;GO:0003723//RNA binding;GO:0005198//structural molecule activity;GO:0003676//nucleic acid binding;GO:0097159//organic cyclic compound binding	GO:0010467//gene expression;GO:0008152//metabolic process;GO:0043170//macromolecule metabolic process;GO:0071704//organic substance metabolic process
CX2-6_0078	678.333	1091.33	577.283	914.373	0.663504	3.6643e-08	3.7123e-07	no	rplF	ribosomal protein L6 [Enterococcus faecium TX1330] [Enterococcus faecium]	Genetic Information Processing	Translation	ko03010//Ribosome	K02933	GO:0044464//cell part;GO:1990904//ribonucleoprotein complex;GO:0032991//macromolecular complex;GO:0044424//intracellular part;GO:0030529//intracellular ribonucleoprotein complex;GO:0005623//cell;GO:0005622//intracellular	GO:0005488//binding;GO:0097159//organic cyclic compound binding;GO:0003723//RNA binding;GO:0005198//structural molecule activity;GO:1901363//heterocyclic compound binding;GO:0003676//nucleic acid binding	GO:0071704//organic substance metabolic process;GO:0043170//macromolecule metabolic process;GO:0008152//metabolic process;GO:0010467//gene expression
CX2-6_0079	411	662	525.693	834.763	0.667146	7.47841e-06	4.95712e-05	no	rplR	50S ribosomal protein L18 [Enterococcus villorum]	Genetic Information Processing	Translation	ko03010//Ribosome	K02881	GO:0032991//macromolecular complex;GO:0005622//intracellular;GO:0030529//intracellular ribonucleoprotein complex;GO:1990904//ribonucleoprotein complex;GO:0044464//cell part;GO:0005623//cell;GO:0044424//intracellular part	GO:1901363//heterocyclic compound binding;GO:0005198//structural molecule activity;GO:0005488//binding;GO:0003723//RNA binding;GO:0097159//organic cyclic compound binding;GO:0003676//nucleic acid binding	GO:0071704//organic substance metabolic process;GO:0010467//gene expression;GO:0043170//macromolecule metabolic process;GO:0008152//metabolic process
CX2-6_0080	1980	3188	1797.11	2866.51	0.673618	1.94302e-06	1.4043e-05	no	rpsE	30S ribosomal protein S5 [Enterococcus faecium DO] [Enterococcus faecium]	Genetic Information Processing	Translation	ko03010//Ribosome	K02988	GO:0030529//intracellular ribonucleoprotein complex;GO:0005623//cell;GO:0044446//intracellular organelle part;GO:0044424//intracellular part;GO:0043228//non-membrane-bounded organelle;GO:0005840//ribosome;GO:0044391//ribosomal subunit;GO:0043226//organelle;GO:0044444//cytoplasmic part;GO:0032991//macromolecular complex;GO:0044422//organelle part;GO:1990904//ribonucleoprotein complex;GO:0005737//c…	GO:0003723//RNA binding;GO:0005488//binding;GO:0097159//organic cyclic compound binding;GO:1901363//heterocyclic compound binding;GO:0003676//nucleic acid binding;GO:0005198//structural molecule activity	GO:0043170//macromolecule metabolic process;GO:0010467//gene expression;GO:0071704//organic substance metabolic process;GO:0008152//metabolic process
CX2-6_0081	37	73	92.6033	181.317	0.969376	0.000141726	0.000701076	no	rpmD	ribosomal protein L30 [Enterococcus faecium TX1330] [Enterococcus faecium]	Genetic Information Processing	Translation	ko03010//Ribosome	K02907	GO:0005623//cell;GO:0044422//organelle part;GO:0044444//cytoplasmic part;GO:0044446//intracellular organelle part;GO:0005737//cytoplasm;GO:0043229//intracellular organelle;GO:0043228//non-membrane-bounded organelle;GO:0043226//organelle;GO:0032991//macromolecular complex;GO:0043232//intracellular non-membrane-bounded organelle;GO:0005622//intracellular;GO:0044464//cell part;GO:0030529//intracellu…	-	GO:0071704//organic substance metabolic process;GO:0008152//metabolic process;GO:0043170//macromolecule metabolic process;GO:0010467//gene expression
CX2-6_0082	2438.67	2960.67	2542.38	3020.01	0.248376	0.0247393	0.0655509	no	rplO	50S ribosomal protein L15 [Enterococcus faecium DO] [Enterococcus faecium]	Genetic Information Processing	Translation	ko03010//Ribosome	K02876	GO:0005623//cell;GO:0044424//intracellular part;GO:0030529//intracellular ribonucleoprotein complex;GO:0044422//organelle part;GO:0005737//cytoplasm;GO:0044391//ribosomal subunit;GO:0044464//cell part;GO:0032991//macromolecular complex;GO:0043228//non-membrane-bounded organelle;GO:0044444//cytoplasmic part;GO:0044446//intracellular organelle part;GO:0043232//intracellular non-membrane-bounded org…	GO:0005198//structural molecule activity;GO:0005488//binding;GO:0003723//RNA binding;GO:1901363//heterocyclic compound binding;GO:0097159//organic cyclic compound binding;GO:0003676//nucleic acid binding	GO:0008152//metabolic process;GO:0043170//macromolecule metabolic process;GO:0071704//organic substance metabolic process;GO:0010467//gene expression
CX2-6_0083	9331	12898	3289.89	4489.09	0.448383	0.000123381	0.000619575	no	secY	preprotein translocase subunit SecY [Enterococcus faecium DO] [Enterococcus faecium]	Cellular Processes;Genetic Information Processing;Environmental Information Processing	Cellular community - prokaryotes;Folding, sorting and degradation;Membrane transport	ko02024//Quorum sensing;ko03060//Protein export;ko03070//Bacterial secretion system	K03076;K03076;K03076	GO:0016020//membrane;GO:0044425//membrane part;GO:0031224//intrinsic component of membrane	-	GO:0071702//organic substance transport;GO:0051179//localization;GO:0051641//cellular localization;GO:0034613//cellular protein localization;GO:0015031//protein transport;GO:0006886//intracellular protein transport;GO:0045184//establishment of protein localization;GO:0008104//protein localization;GO:0006810//transport;GO:0051649//establishment of localization in cell;GO:0051234//establishment of …
CX2-6_0084	712.333	1053	514.23	749.127	0.542796	0.000355957	0.00159118	no	adk	adenylate kinase [Enterococcus faecium DO] [Enterococcus faecium]	Metabolism;Metabolism;Metabolism;Metabolism;Metabolism	Global and overview maps;Global and overview maps;Global and overview maps;Nucleotide metabolism;Metabolism of cofactors and vitamins	ko01100//Metabolic pathways;ko01110//Biosynthesis of secondary metabolites;ko01130//Biosynthesis of antibiotics;ko00230//Purine metabolism;ko00730//Thiamine metabolism	K00939;K00939;K00939;K00939;K00939	GO:0005623//cell;GO:0044424//intracellular part;GO:0044464//cell part;GO:0005622//intracellular	GO:0003824//catalytic activity;GO:0016740//transferase activity;GO:0001882//nucleoside binding;GO:0032549//ribonucleoside binding;GO:0046872//metal ion binding;GO:0016776//phosphotransferase activity, phosphate group as acceptor;GO:0016301//kinase activity;GO:0005488//binding;GO:0043169//cation binding;GO:0001883//purine nucleoside binding;GO:0016772//transferase activity, transferring phosphorus…	GO:1901137//carbohydrate derivative biosynthetic process;GO:1901576//organic substance biosynthetic process;GO:0071704//organic substance metabolic process;GO:0006793//phosphorus metabolic process;GO:0006139//nucleobase-containing compound metabolic process;GO:0044711//single-organism biosynthetic process;GO:0034654//nucleobase-containing compound biosynthetic process;GO:0044237//cellular metabol…
CX2-6_0085	125.333	149.333	258.797	306.897	0.245934	0.150962	0.291132	no	infA	translation initiation factor IF-1 [Enterococcus italicus DSM 15952] [Enterococcus italicus]	-	-	-	-	GO:0044424//intracellular part;GO:0005623//cell;GO:0044464//cell part;GO:0005622//intracellular	GO:1901363//heterocyclic compound binding;GO:0008135//translation factor activity, RNA binding;GO:0097159//organic cyclic compound binding;GO:0003676//nucleic acid binding;GO:0003723//RNA binding;GO:0005488//binding	GO:0044271//cellular nitrogen compound biosynthetic process;GO:0019538//protein metabolic process;GO:0043043//peptide biosynthetic process;GO:0044249//cellular biosynthetic process;GO:0043604//amide biosynthetic process;GO:0006412//translation;GO:0043603//cellular amide metabolic process;GO:0006807//nitrogen compound metabolic process;GO:0008152//metabolic process;GO:0010467//gene expression;GO:0…
CX2-6_0086	296	461	368.467	566.493	0.620525	2.43455e-07	2.05387e-06	no	rpsM	30S ribosomal protein S13 [Enterococcus faecium DO] [Enterococcus faecium]	Genetic Information Processing	Translation	ko03010//Ribosome	K02952	GO:0044464//cell part;GO:0032991//macromolecular complex;GO:0005623//cell;GO:0005622//intracellular;GO:0044424//intracellular part;GO:0030529//intracellular ribonucleoprotein complex;GO:1990904//ribonucleoprotein complex	GO:0005488//binding;GO:0003723//RNA binding;GO:1901363//heterocyclic compound binding;GO:0097159//organic cyclic compound binding;GO:0005198//structural molecule activity;GO:0003676//nucleic acid binding	GO:0043170//macromolecule metabolic process;GO:0071704//organic substance metabolic process;GO:0010467//gene expression;GO:0008152//metabolic process
CX2-6_0087	527.667	742	617.517	854.423	0.468473	9.46675e-05	0.000491339	no	rpsK	30S ribosomal protein S11 [Enterococcus faecium DO] [Enterococcus faecium]	Genetic Information Processing	Translation	ko03010//Ribosome	K02948	GO:0032991//macromolecular complex;GO:0044424//intracellular part;GO:0044464//cell part;GO:0030529//intracellular ribonucleoprotein complex;GO:1990904//ribonucleoprotein complex;GO:0005622//intracellular;GO:0005623//cell	GO:0005198//structural molecule activity;GO:0005488//binding;GO:0097159//organic cyclic compound binding;GO:1901363//heterocyclic compound binding;GO:0003723//RNA binding;GO:0003676//nucleic acid binding	GO:0043170//macromolecule metabolic process;GO:0008152//metabolic process;GO:0010467//gene expression;GO:0071704//organic substance metabolic process
CX2-6_0088	871	1487.67	419.95	714.53	0.766777	1.28945e-07	1.15503e-06	no	rpoA	DNA-directed RNA polymerase subunit alpha [Enterococcus faecium EnGen0033] [Enterococcus faecium]	Metabolism;Metabolism;Metabolism;Genetic Information Processing	Global and overview maps;Nucleotide metabolism;Nucleotide metabolism;Transcription	ko01100//Metabolic pathways;ko00230//Purine metabolism;ko00240//Pyrimidine metabolism;ko03020//RNA polymerase	K03040;K03040;K03040;K03040	-	GO:0016740//transferase activity;GO:0016772//transferase activity, transferring phosphorus-containing groups;GO:0003824//catalytic activity;GO:0016779//nucleotidyltransferase activity;GO:0005488//binding;GO:0005515//protein binding;GO:0034062//RNA polymerase activity	GO:0009059//macromolecule biosynthetic process;GO:0043170//macromolecule metabolic process;GO:0009058//biosynthetic process;GO:0044249//cellular biosynthetic process;GO:1901576//organic substance biosynthetic process;GO:0071704//organic substance metabolic process;GO:0044260//cellular macromolecule metabolic process;GO:0008152//metabolic process;GO:0009987//cellular process;GO:0034645//cellular m…
CX2-6_0089	940	1295.33	1282.84	1733.01	0.433942	0.000151909	0.000748256	no	rplQ	50S ribosomal protein L17 [Enterococcus faecium]	Genetic Information Processing	Translation	ko03010//Ribosome	K02879	GO:0032991//macromolecular complex;GO:1990904//ribonucleoprotein complex;GO:0005622//intracellular;GO:0044424//intracellular part;GO:0044464//cell part;GO:0005623//cell;GO:0030529//intracellular ribonucleoprotein complex	-	GO:0008152//metabolic process;GO:0071704//organic substance metabolic process;GO:0043170//macromolecule metabolic process;GO:0010467//gene expression
CX2-6_0090	271.667	412.667	146.583	220.183	0.586984	4.02522e-06	2.8128e-05	no	ecfA	cobalt import ATP-binding protein cbiO [Enterococcus faecium 1,141,733] [Enterococcus faecium]	Environmental Information Processing	Membrane transport	ko02010//ABC transporters	K16786	-	-	-
CX2-6_0091	681.667	1068	355.657	549.193	0.626829	1.8788e-08	1.99033e-07	no	ecfA2	cobalt import ATP-binding protein CbiO 2 [Enterococcus faecium EnGen0015] [Enterococcus faecium]	Environmental Information Processing	Membrane transport	ko02010//ABC transporters	K16787	-	-	-
CX2-6_0092	1943.67	2923	1158.91	1706.58	0.558346	1.34755e-08	1.48872e-07	no	ecfT	cobalt transporter [Enterococcus faecium Com15] [Enterococcus faecium]	Environmental Information Processing	Membrane transport	ko02010//ABC transporters	K16785	-	-	-
CX2-6_0093	264	519.667	163.237	312.167	0.935351	5.66325e-12	9.12412e-11	no	truA	tRNA pseudouridine(38-40) synthase [Enterococcus faecium EnGen0015] [Enterococcus faecium]	-	-	-	-	-	GO:0097159//organic cyclic compound binding;GO:0016866//intramolecular transferase activity;GO:0016853//isomerase activity;GO:0005488//binding;GO:0003676//nucleic acid binding;GO:1901363//heterocyclic compound binding;GO:0003824//catalytic activity	GO:0016070//RNA metabolic process;GO:0043170//macromolecule metabolic process;GO:0009987//cellular process;GO:0044238//primary metabolic process;GO:0009451//RNA modification;GO:0046483//heterocycle metabolic process;GO:0090304//nucleic acid metabolic process;GO:0034660//ncRNA metabolic process;GO:1901360//organic cyclic compound metabolic process;GO:0008152//metabolic process;GO:0044237//cellular…
CX2-6_0094	9	3.66667	28.8067	11.7933	-1.28843	0.0351082	0.0878282	no	--	hypothetical protein D356_01034 [Enterococcus faecium SD2A-2] [Enterococcus faecium]	-	-	-	-	-	-	-
CX2-6_0095	4122.33	4514	701.903	758.173	0.111255	0.224269	0.392978	no	--	ABC transporter membrane protein [Enterococcus faecium EnGen0015] [Enterococcus faecium]	-	-	-	-	-	-	-
CX2-6_0096	114.333	106.333	407.317	378.083	-0.107447	0.652555	0.815254	no	rpmB	50S ribosomal protein L28 [Enterococcus faecium]	Genetic Information Processing	Translation	ko03010//Ribosome	K02902	GO:1990904//ribonucleoprotein complex;GO:0005623//cell;GO:0030529//intracellular ribonucleoprotein complex;GO:0005622//intracellular;GO:0032991//macromolecular complex;GO:0044424//intracellular part;GO:0044464//cell part	-	GO:0008152//metabolic process;GO:0010467//gene expression;GO:0043170//macromolecule metabolic process;GO:0071704//organic substance metabolic process
CX2-6_0097	748.333	601	939.327	742.977	-0.33831	0.00116665	0.00459529	no	M6_Spy1614	alkaline-shock protein [Enterococcus faecium E980] [Enterococcus faecium]	-	-	-	-	-	-	-
CX2-6_0098	890	1018.67	241.223	271.547	0.170831	0.103776	0.215156	no	yloV	DAK2 domain fusion protein YloV [Enterococcus faecium TX1330] [Enterococcus faecium]	-	-	-	-	-	GO:0003824//catalytic activity;GO:0016740//transferase activity;GO:0016772//transferase activity, transferring phosphorus-containing groups	GO:0019400//alditol metabolic process;GO:0005975//carbohydrate metabolic process;GO:0044281//small molecule metabolic process;GO:0008152//metabolic process;GO:0006793//phosphorus metabolic process;GO:0044723//single-organism carbohydrate metabolic process;GO:0044238//primary metabolic process;GO:0071704//organic substance metabolic process;GO:0044710//single-organism metabolic process;GO:0019751/…
CX2-6_0099	845	937.667	189.583	206.523	0.123473	0.249064	0.426311	no	recG	DNA helicase RecG [Enterococcus faecium]	Genetic Information Processing	Replication and repair	ko03440//Homologous recombination	K03655	-	GO:0004386//helicase activity;GO:0016462//pyrophosphatase activity;GO:1901363//heterocyclic compound binding;GO:0016787//hydrolase activity;GO:0097367//carbohydrate derivative binding;GO:0032550//purine ribonucleoside binding;GO:0097159//organic cyclic compound binding;GO:0003824//catalytic activity;GO:0032549//ribonucleoside binding;GO:0036094//small molecule binding;GO:0016818//hydrolase activi…	GO:0016043//cellular component organization;GO:1901360//organic cyclic compound metabolic process;GO:0043170//macromolecule metabolic process;GO:0071840//cellular component organization or biogenesis;GO:0032392//DNA geometric change;GO:0071704//organic substance metabolic process;GO:0006725//cellular aromatic compound metabolic process;GO:0046483//heterocycle metabolic process;GO:0071103//DNA con…
CX2-6_0100	773	831	341.68	362.223	0.0842337	0.478173	0.671933	no	plsX	phosphate acyltransferase [Enterococcus faecium T110] [Enterococcus faecium]	Metabolism;Metabolism;Metabolism	Global and overview maps;Lipid metabolism;Lipid metabolism	ko01110//Biosynthesis of secondary metabolites;ko00561//Glycerolipid metabolism;ko00564//Glycerophospholipid metabolism	K03621;K03621;K03621	-	-	-
CX2-6_0101	22.6667	29.3333	39.2267	52.3133	0.415344	0.396729	0.596507	no	acpP	acyl carrier protein [Enterococcus faecium]	Metabolism;Metabolism	Global and overview maps;Biosynthesis of other secondary metabolites	ko01130//Biosynthesis of antibiotics;ko00999//Biosynthesis of secondary metabolites - unclassified	K02078;K02078	-	-	-
CX2-6_0102	660	998.667	299.377	445.183	0.572438	8.24167e-07	6.48158e-06	no	oppD	oligopeptide transport ATP-binding protein OppD [Enterococcus faecium E980] [Enterococcus faecium]	Cellular Processes	Cellular community - prokaryotes	ko02024//Quorum sensing	K02031	-	GO:0017111//nucleoside-triphosphatase activity;GO:0032549//ribonucleoside binding;GO:0001882//nucleoside binding;GO:1901363//heterocyclic compound binding;GO:0016817//hydrolase activity, acting on acid anhydrides;GO:0016818//hydrolase activity, acting on acid anhydrides, in phosphorus-containing anhydrides;GO:0016787//hydrolase activity;GO:0016462//pyrophosphatase activity;GO:0001883//purine nucl…	GO:0042886//amide transport;GO:0044765//single-organism transport;GO:0071705//nitrogen compound transport;GO:0044699//single-organism process;GO:0006810//transport;GO:1902578//single-organism localization;GO:0051234//establishment of localization;GO:0051179//localization
CX2-6_0103	502	541	241.8	256.697	0.0862503	0.440126	0.636194	no	oppF	ABC transporter, ATP-binding protein [Enterococcus faecium TX1330] [Enterococcus faecium]	Cellular Processes	Cellular community - prokaryotes	ko02024//Quorum sensing	K02032	-	GO:0001883//purine nucleoside binding;GO:0017111//nucleoside-triphosphatase activity;GO:0097367//carbohydrate derivative binding;GO:1901363//heterocyclic compound binding;GO:0032550//purine ribonucleoside binding;GO:0097159//organic cyclic compound binding;GO:0005488//binding;GO:0001882//nucleoside binding;GO:0016462//pyrophosphatase activity;GO:0003824//catalytic activity;GO:0016787//hydrolase a…	GO:0006810//transport;GO:0042886//amide transport;GO:0051234//establishment of localization;GO:1902578//single-organism localization;GO:0071705//nitrogen compound transport;GO:0044765//single-organism transport;GO:0051179//localization;GO:0044699//single-organism process
CX2-6_0104	2704.33	3094.33	1286.28	1444.69	0.167548	0.108042	0.222017	no	oppB	ABC transporter, permease protein [Enterococcus faecium TX1330] [Enterococcus faecium]	Cellular Processes	Cellular community - prokaryotes	ko02024//Quorum sensing	K02033	-	-	-
CX2-6_0105	716.667	787.333	358.327	386.757	0.110151	0.317979	0.507367	no	oppC	ABC transporter, permease protein [Enterococcus faecium TX1330] [Enterococcus faecium]	Cellular Processes	Cellular community - prokaryotes	ko02024//Quorum sensing	K02034	-	-	-
CX2-6_0106	1321	1546	335.973	390.193	0.215842	0.0363656	0.0899449	no	oppA	peptide ABC transporter substrate-binding protein [Enterococcus faecium]	Cellular Processes	Cellular community - prokaryotes	ko02024//Quorum sensing	K02035	-	-	-
CX2-6_0107	0	0	0.001	0.001	0	1	1	notest	--	conserved domain protein [Enterococcus faecium PC4.1] [Enterococcus faecium]	-	-	-	-	-	-	-
CX2-6_0108	15.6667	16.6667	19.8933	20.15	0.0184948	0.941179	1	no	macB	ABC transporter, ATP-binding protein [Enterococcus faecium]	Environmental Information Processing	Membrane transport	ko02010//ABC transporters	K05685	-	-	-
CX2-6_0109	241.333	252.333	157.57	162.377	0.0433514	0.762394	0.902426	no	rnc	ribonuclease III [Enterococcus faecium]	-	-	-	-	-	-	-
CX2-6_0110	386.667	491	49.2067	61.8233	0.329298	0.0123158	0.0367731	no	smc	chromosome segregation protein SMC [Enterococcus faecium]	-	-	-	-	-	-	-
CX2-6_0111	60.3333	72.6667	33.47	40.3367	0.269223	0.263146	0.443677	no	yidA	cof-like hydrolase [Enterococcus faecium]	-	-	-	-	-	-	-
CX2-6_0112	445.667	469.667	204.537	211.037	0.0451342	0.704213	0.856605	no	ftsY	signal recognition particle-docking protein FtsY [Enterococcus faecium]	Cellular Processes;Genetic Information Processing;Environmental Information Processing	Cellular community - prokaryotes;Folding, sorting and degradation;Membrane transport	ko02024//Quorum sensing;ko03060//Protein export;ko03070//Bacterial secretion system	K03110;K03110;K03110	GO:0005623//cell;GO:0044424//intracellular part;GO:0044464//cell part;GO:0031224//intrinsic component of membrane;GO:0044425//membrane part;GO:0005622//intracellular;GO:0016020//membrane	GO:0016787//hydrolase activity;GO:1901363//heterocyclic compound binding;GO:0005488//binding;GO:0097159//organic cyclic compound binding;GO:0097367//carbohydrate derivative binding;GO:0016817//hydrolase activity, acting on acid anhydrides;GO:0003824//catalytic activity;GO:0001882//nucleoside binding;GO:0032550//purine ribonucleoside binding;GO:0016462//pyrophosphatase activity;GO:0036094//small m…	GO:0071702//organic substance transport;GO:0006612//protein targeting to membrane;GO:0044699//single-organism process;GO:0015031//protein transport;GO:0090150//establishment of protein localization to membrane;GO:0016043//cellular component organization;GO:0033036//macromolecule localization;GO:0051649//establishment of localization in cell;GO:0006605//protein targeting;GO:0008104//protein locali…
CX2-6_0113	750.333	1355.67	150.137	268.247	0.837284	1.32975e-16	3.4278e-15	no	gshAB	bifunctional glutamate--cysteine ligase/glutathione synthetase [Enterococcus faecium]	Metabolism;Metabolism;Metabolism	Global and overview maps;Amino acid metabolism;Metabolism of other amino acids	ko01100//Metabolic pathways;ko00270//Cysteine and methionine metabolism;ko00480//Glutathione metabolism	K01919;K01919;K01919	-	-	-

## Sheet: log2FC
id	log2(FC)Cd0-Cd1	log2(FC)Cd0-Cd5	log2(FC)Cd1-Cd5
CX2-6_0025	1.64217	2.48288	0.840716
CX2-6_0026	2.64878	3.48544	0.836662
CX2-6_0027	2.71368	3.20706	0.49338
CX2-6_0028	2.75077	3.47168	0.720906
CX2-6_0029	2.85873	3.71559	0.856859
CX2-6_0030	4.25041	4.99323	0.742819
CX2-6_0031	-0.737582	-0.209392	0.52819
CX2-6_0032	0.803338	1.84252	1.03918
CX2-6_0033	1.877	2.18788	0.31088
CX2-6_0034	11.8084	12.2348	0.426389
CX2-6_0035	1.65521	2.88027	1.22505
CX2-6_0036	0	0	0
CX2-6_0037	2.04694	2.21765	0.170711
CX2-6_0038	1.96739	1.87954	-0.087857
CX2-6_0039	0.125153	-0.0285238	-0.153677
CX2-6_0040	0	0	0
CX2-6_0041	1.38798	1.71709	0.329108
CX2-6_0042	2.54486	2.97059	0.425734
CX2-6_0043	0.32562	0.281131	-0.044489
CX2-6_0044	1.06642	1.25919	0.192771
CX2-6_0045	1.39866	1.48291	0.0842541
CX2-6_0046	0.767822	0.71575	-0.0520712
CX2-6_0047	1.41047	1.09222	-0.318254
CX2-6_0048	1.93925	1.69434	-0.244907
CX2-6_0049	1.14757	1.11784	-0.0297303
CX2-6_0050	1.1174	1.23062	0.113221
CX2-6_0051	1.53255	1.43635	-0.0962012
CX2-6_0052	2.15268	2.09827	-0.0544085
CX2-6_0053	0	0	0
CX2-6_0054	2.85798	3.59139	0.733408
CX2-6_0055	0.57467	0.514421	-0.0602494
CX2-6_0056	1.76099	2.14122	0.380229
CX2-6_0057	0.229032	0.0814764	-0.147556
CX2-6_0058	2.06052	2.61449	0.553969
CX2-6_0059	2.14397	2.77021	0.626237
CX2-6_0060	2.34074	2.99282	0.652085
CX2-6_0061	1.85096	1.67168	-0.179274
CX2-6_0062	2.25704	2.58038	0.323345
CX2-6_0063	2.2144	2.77133	0.556928
CX2-6_0064	2.38981	3.37838	0.988569
CX2-6_0065	2.82496	3.43926	0.6143
CX2-6_0066	2.76243	3.38563	0.623205
CX2-6_0067	1.25349	1.90418	0.650694
CX2-6_0068	3.23703	3.80742	0.570381
CX2-6_0069	3.03444	3.6673	0.632861
CX2-6_0070	2.76853	3.29592	0.527396
CX2-6_0071	2.51224	2.87092	0.358678
CX2-6_0072	3.27524	3.93692	0.661681
CX2-6_0073	3.59779	4.18534	0.587556
CX2-6_0074	2.9927	3.5541	0.561406
CX2-6_0075	4.21063	4.90298	0.692355
CX2-6_0076	2.99263	3.17597	0.18334
CX2-6_0077	3.49167	4.03947	0.547802
CX2-6_0078	2.78403	3.44753	0.663504
CX2-6_0079	2.30125	2.96839	0.667146
CX2-6_0080	2.48334	3.15696	0.673618
CX2-6_0081	3.004	3.97338	0.969376
CX2-6_0082	1.97657	2.22495	0.248376
CX2-6_0083	2.90466	3.35305	0.448383
CX2-6_0084	2.55204	3.09484	0.542796
CX2-6_0085	1.74708	1.99301	0.245934
CX2-6_0086	0.916778	1.5373	0.620525
CX2-6_0087	0.826576	1.29505	0.468473
CX2-6_0088	1.36691	2.13369	0.766777
CX2-6_0089	1.79577	2.22971	0.433942
CX2-6_0090	0.510618	1.0976	0.586984
CX2-6_0091	0.793665	1.42049	0.626829
CX2-6_0092	0.725134	1.28348	0.558346
CX2-6_0093	2.2556	3.19095	0.935351
CX2-6_0094	3.69345	2.40501	-1.28843
CX2-6_0095	0.914484	1.02574	0.111255
CX2-6_0096	3.64853	3.54108	-0.107447
CX2-6_0097	-0.768439	-1.10675	-0.33831
CX2-6_0098	-0.207083	-0.0362527	0.170831
CX2-6_0099	2.2253	2.34877	0.123473
CX2-6_0100	1.25774	1.34197	0.0842337
CX2-6_0101	0.228823	0.644166	0.415344
CX2-6_0102	1.77862	2.35106	0.572438
CX2-6_0103	2.42432	2.51057	0.0862503
CX2-6_0104	2.60241	2.76996	0.167548
CX2-6_0105	2.42544	2.5356	0.110151
CX2-6_0106	2.23496	2.4508	0.215842
CX2-6_0107	0	0	0
CX2-6_0108	2.13046	2.14896	0.0184948
CX2-6_0109	0.454777	0.498129	0.0433514
CX2-6_0110	0.724026	1.05332	0.329298
CX2-6_0111	2.99555	3.26478	0.269223
CX2-6_0112	2.85587	2.901	0.0451342
CX2-6_0113	1.87669	2.71398	0.837284
