# Supplementary material for: Cadmium stress triggers significant metabolic reprogramming in Enterococcus faecium CX 2–6
Source: Comput Struct Biotechnol J. 2021 Oct 18;19:5678–87. doi: 10.1016/j.csbj.2021.10.021 (PMC8554106; doi:10.1016/j.csbj.2021.10.021)
Supplement: Supplementary data 3 [file mmc3.xls]

## Sheet: cd0-cd1
id	Cd0_count	Cd1_count	Cd0_fpkm	Cd1_fpkm	log2(FC)	Pvalue	FDR	significant	Symbol	Description	KEGG_A_class	KEGG_B_class	Pathway	K_ID	GO Component	GO Function	GO Process
CX2-6_0917	26.3333	367.667	11.0167	145.807	3.7263	3.5558e-29	1.71419e-27	yes	tnpA1	site-specific integrase [Enterococcus sp. HMSC063D12]	-	-	-	-	-	-	-
CX2-6_0918	655.667	549	438.737	353.24	-0.312707	0.355176	0.474799	no	--	LexA repressor [Enterococcus faecium]	-	-	-	-	-	-	-
CX2-6_0919	1	0.333333	2.26	0.693333	-1.7047	0.657069	0.760527	no	--	repressor [Enterococcus faecium]	-	-	-	-	-	-	-
CX2-6_0920	78.6667	137.667	45.7433	81.8	0.838539	0.249394	0.360194	no	--	phage antirepressor [Enterococcus faecium]	-	-	-	-	-	-	-
CX2-6_0921	0.333333	1	0.71	1.95	1.45758	0.675098	0.776816	no	--	helix-turn-helix domain-containing protein [Enterococcus faecium]	-	-	-	-	-	GO:0097159//organic cyclic compound binding;GO:0005488//binding;GO:1901363//heterocyclic compound binding;GO:0003676//nucleic acid binding;GO:0003677//DNA binding	-
CX2-6_0922	0	0.333333	0.001	0.683333	9.41645	1	1	no	--	DNA-binding protein [Enterococcus sp. HMSC067C01]	-	-	-	-	-	-	-
CX2-6_0923	1.33333	2.33333	3.93667	7.06667	0.844055	0.632526	0.738106	no	--	hypothetical protein [Enterococcus faecium]	-	-	-	-	-	-	-
CX2-6_0924	0.666667	10.3333	1.50667	24.0367	3.9958	8.95957e-05	0.00030624	yes	--	hypothetical protein [Enterococcus faecium]	-	-	-	-	-	-	-
CX2-6_0925	4.33333	33	6.03333	46.7767	2.95476	7.65378e-05	0.00026553	yes	--	MULTISPECIES: hypothetical protein [Enterococcus]	-	-	-	-	-	-	-
CX2-6_0926	11	29.3333	12.3667	30.4667	1.30077	0.0398546	0.0770456	no	--	Siphovirus Gp157 [Enterococcus faecium]	-	-	-	-	-	-	-
CX2-6_0927	0	1.33333	0.001	3.61	11.8178	0.19998	0.301468	no	--	hypothetical protein OGO_01314 [Enterococcus faecium EnGen0015] [Enterococcus faecium]	-	-	-	-	-	-	-
CX2-6_0928	27.3333	114.333	64.7267		1.88536	0.0769346	0.136002	no	--	hypothetical protein [Enterococcus durans]	-	-	-	-	-	-	-
CX2-6_0929	0.333333	2	0.88	4.72	2.42321	0.166706	0.25855	no	--	MULTISPECIES: hypothetical protein [Enterococcus]	-	-	-	-	-	-	-
CX2-6_0930	11.6667	27.3333	8.53333	18.0967	1.08454	0.134993	0.218447	no	--	phage protein [Enterococcus faecium Com15] [Enterococcus faecium]	-	-	-	-	-	-	-
CX2-6_0931	2	8.33333	2.75667	12.1	2.13401	0.0327591	0.0646244	no	--	hypothetical protein [Enterococcus faecium]	-	-	-	-	-	-	-
CX2-6_0932	21.6667	92	15.5033	62.3667	2.0082	1.18042e-06	5.38757e-06	yes	--	phage nucleotide-binding protein [Enterococcus faecium]	-	-	-	-	-	-	-
CX2-6_0933	21.3333	170.333	6.35333	50.46	2.98955	1.34293e-07	6.90565e-07	yes	--	type I restriction enzyme EcoKI subunit R [Enterococcus faecium]	-	-	-	-	-	-	-
CX2-6_0934	4.33333	34	4.14667	30.24	2.86643	7.06531e-08	3.7933e-07	yes	--	phage protein gp49 [Listeria monocytogenes FSL N1-017] [Listeria monocytogenes]	-	-	-	-	-	-	-
CX2-6_0935	46.6667	199.667	9.26	38.3433	2.04989	3.75977e-06	1.56196e-05	yes	--	phage/plasmid primase P4 family domain-containing protein [Enterococcus faecium]	-	-	-	-	-	-	-
CX2-6_0936	0	1	0.001	1.37333	10.4235	0.28625	0.400321	no	--	VRR-NUC domain-containing protein [Enterococcus faecium]	-	-	-	-	-	-	-
CX2-6_0937	0	0	0.001	0.001	0	1	1	notest	--	antitoxin [Enterococcus sp. HMSC076E04]	-	-	-	-	-	-	-
CX2-6_0938	0	4	0.001	5.61667	12.4555	0.0048012	0.0117318	yes	--	conserved hypothetical protein [Enterococcus faecium 1,231,501] [Enterococcus faecium]	-	-	-	-	-	-	-
CX2-6_0939	0	0.333333	0.001	0.536667	9.06788	1	1	no	--	phage protein [Enterococcus faecium EnGen0028] [Enterococcus faecium]	-	-	-	-	-	-	-
CX2-6_0940	0.333333	22.6667	0.443333	30.54	6.10616	4.98248e-09	3.23861e-08	yes	--	hypothetical protein [Enterococcus faecium]	-	-	-	-	-	-	-
CX2-6_0941	0	0.333333	0.001	0.946667	9.88671	1	1	no	--	hypothetical protein [Enterococcus faecium]	-	-	-	-	-	-	-
CX2-6_0942	1	8.33333	1.46333	12.8933	3.13929	0.00169251	0.00452248	yes	--	ArpT [Enterococcus faecium E980] [Enterococcus faecium]	-	-	-	-	-	-	-
CX2-6_0943	2.66667	37	4.67	59.2167	3.66451	8.68487e-10	6.29994e-09	yes	--	phage transcriptional regulator, ArpU family, partial [Enterococcus faecium]	-	-	-	-	-	-	-
CX2-6_0944	96.6667	116.667	135.87	150.387	0.14645	0.796887	0.881451	no	--	hypothetical protein [Enterococcus faecium]	-	-	-	-	-	-	-
CX2-6_0945	493	987.667	904.483	1653.56	0.870407	0.000436367	0.0013234	no	--	phage protein [Enterococcus faecium MRSN 4777] [Enterococcus faecium]	-	-	-	-	-	-	-
CX2-6_0946	1.33333	16.3333	2.95	34.5733	3.55087	2.72534e-06	1.16141e-05	yes	--	hypothetical protein [Enterococcus faecium]	-	-	-	-	-	-	-
CX2-6_0947	17.6667	14.6667	14.6267	11.3433	-0.366756	0.538439	0.649608	no	--	HNH endonuclease domain protein [Enterococcus faecium R496] [Enterococcus faecium]	-	-	-	-	-	-	-
CX2-6_0948	35.3333	91.3333	107.577	254.567	1.24268	0.00081095	0.00231958	yes	--	YjzC family protein [Enterococcus faecium]	-	-	-	-	-	-	-
CX2-6_0949	745.667	3276	649.677	2648.48	2.02737	5.42214e-20	1.1726e-18	yes	--	phage terminase, small subunit, P27 family [Enterococcus faecium R496] [Enterococcus faecium]	-	-	-	-	-	-	-
CX2-6_0950	1506	5184	411.897	1318.72	1.67878	2.25581e-13	2.39447e-12	yes	--	terminase [Enterococcus faecium]	-	-	-	-	-	-	-
CX2-6_0951	1134	3955	455.087	1471.87	1.69344	1.13059e-13	1.2399e-12	yes	--	phage portal protein, HK97 family [Enterococcus faecium E980] [Enterococcus faecium]	-	-	-	-	-	-	-
CX2-6_0952	571.667	2789	414.067	1879.72	2.18259	8.63614e-23	2.56205e-21	yes	--	Clp protease [Enterococcus faecium]	Cellular Processes	Cell growth and death	ko04112//Cell cycle - Caulobacter	K01358	-	-	-
CX2-6_0953	750.667	2946.67	309.183	1109.3	1.84311	8.95137e-14	9.95839e-13	yes	--	phage capsid protein [Enterococcus faecium]	-	-	-	-	-	-	-
CX2-6_0954	182.667	1063.33	265.253	1485.52	2.48553	2.6527e-15	3.4877e-14	yes	--	Phage gp6-like head-tail connector protein [Enterococcus faecium]	-	-	-	-	-	-	-
CX2-6_0955	75.6667	206	227.043	572.027	1.33311	6.21065e-05	0.000218411	yes	--	head-tail adaptor protein [Enterococcus faecium]	-	-	-	-	-	-	-
CX2-6_0956	158.667	431	192.253	496.91	1.36998	1.64808e-06	7.31986e-06	yes	--	phage protein, HK97 gp10 family [Enterococcus faecium E980] [Enterococcus faecium]	-	-	-	-	-	-	-
CX2-6_0957	0.333333	2.33333	1.19	7.30333	2.61759	0.110388	0.185774	no	--	head-tail joining protein [Enterococcus faecium CRL1879] [Enterococcus faecium]	-	-	-	-	-	-	-
CX2-6_0958	27.3333	130	23.4833	103.577	2.14099	1.8026e-09	1.264e-08	yes	--	phage tail protein [Enterococcus faecium]	-	-	-	-	-	-	-
CX2-6_0959	0.666667	9	0.926667	12.9167	3.80104	0.000123013	0.00041254	yes	--	MULTISPECIES: hypothetical protein [Enterococcus]	-	-	-	-	-	-	-
CX2-6_0960	0.666667	0	1.50667	0.001	-10.5571	0.534278	0.646621	no	--	hypothetical protein [Enterococcus faecium]	-	-	-	-	-	-	-
CX2-6_0961	1011.67	3423.33	128.457	405.273	1.65761	8.08577e-13	7.86154e-12	yes	--	tape measure domain-containing protein [Enterococcus faecium]	-	-	-	-	-	-	-
CX2-6_0962	138	554	80.2033	303.323	1.91912	1.71059e-10	1.32385e-09	yes	--	phage tail protein [Enterococcus faecium]	-	-	-	-	-	-	-
CX2-6_0963	39	118.333	17.9067	52.0933	1.5406	0.000216949	0.00069822	yes	--	phage minor structural protein [Enterococcus faecium]	-	-	-	-	-	-	-
CX2-6_0964	219.333	1003	101.4	430.96	2.0875	9.97948e-15	1.20274e-13	yes	--	hypothetical protein [Enterococcus faecium]	-	-	-	-	-	-	-
CX2-6_0965	728.667	2481.67	168.42	526.82	1.64525	1.06924e-11	9.33668e-11	yes	--	phage protein, HK97 gp10 family [Enterococcus faecium]	-	-	-	-	-	-	-
CX2-6_0966	70.6667	406.667	73.5867	412.07	2.48537	7.71704e-09	4.87903e-08	yes	--	hypothetical protein [Enterococcus faecium]	-	-	-	-	-	-	-
CX2-6_0967	1	4.33333	3.95333	13.8033	1.80388	0.114334	0.191578	no	--	XkdX family protein [Enterococcus faecium R501] [Enterococcus faecium]	-	-	-	-	-	-	-
CX2-6_0968	0.666667	8.33333	1.19	14.9467	3.65079	0.00109164	0.00302523	yes	--	phage holin [Enterococcus sp. GMD5E]	-	-	-	-	-	-	-
CX2-6_0969	4.66667	17.3333	12.35	38.34	1.63434	0.026181	0.053283	no	--	holin [Enterococcus faecium]	-	-	-	-	-	-	-

## Sheet: cd0-cd5
id	Cd0_count	Cd5_count	Cd0_fpkm	Cd5_fpkm	log2(FC)	Pvalue	FDR	significant	Symbol	Description	KEGG_A_class	KEGG_B_class	Pathway	K_ID	GO Component	GO Function	GO Process
CX2-6_0917	26.3333	1022.33	11.0167	398.39	5.17642	1.00154e-36	3.74285e-35	yes	tnpA1	site-specific integrase [Enterococcus sp. HMSC063D12]	-	-	-	-	-	-	-
CX2-6_0918	655.667	959.333	438.737	611.683	0.47943	0.168589	0.246916	no	--	LexA repressor [Enterococcus faecium]	-	-	-	-	-	-	-
CX2-6_0919	1	2.66667	2.26	5.41	1.25931	0.313032	0.414957	no	--	repressor [Enterococcus faecium]	-	-	-	-	-	-	-
CX2-6_0920	78.6667	343.333	45.7433	199.613	2.12557	0.00325031	0.0071929	yes	--	phage antirepressor [Enterococcus faecium]	-	-	-	-	-	-	-
CX2-6_0921	0.333333	0	0.71	0.001	-9.47168	1	1	no	--	helix-turn-helix domain-containing protein [Enterococcus faecium]	-	-	-	-	-	GO:0097159//organic cyclic compound binding;GO:0005488//binding;GO:1901363//heterocyclic compound binding;GO:0003676//nucleic acid binding;GO:0003677//DNA binding	-
CX2-6_0922	0	0.666667	0.001	1.26333	10.303	0.544043	0.646389	no	--	DNA-binding protein [Enterococcus sp. HMSC067C01]	-	-	-	-	-	-	-
CX2-6_0923	1.33333	6.66667	3.93667	20.3	2.36643	0.0248885	0.0454067	yes	--	hypothetical protein [Enterococcus faecium]	-	-	-	-	-	-	-
CX2-6_0924	0.666667	16	1.50667	37.17	4.62471	1.02103e-06	3.89098e-06	yes	--	hypothetical protein [Enterococcus faecium]	-	-	-	-	-	-	-
CX2-6_0925	4.33333	90.3333	6.03333	127.4	4.40027	4.98635e-15	4.15589e-14	yes	--	MULTISPECIES: hypothetical protein [Enterococcus]	-	-	-	-	-	-	-
CX2-6_0926	11	130	12.3667	137.607	3.47602	6.65169e-16	5.92768e-15	yes	--	Siphovirus Gp157 [Enterococcus faecium]	-	-	-	-	-	-	-
CX2-6_0927	0	1.66667	0.001	4.95	12.2732	0.103629	0.161471	no	--	hypothetical protein OGO_01314 [Enterococcus faecium EnGen0015] [Enterococcus faecium]	-	-	-	-	-	-	-
CX2-6_0928	27.3333	45	64.7267	100.063	0.628481	0.406836	0.516798	no	--	hypothetical protein [Enterococcus durans]	-	-	-	-	-	-	-
CX2-6_0929	0.333333	6.33333	0.88	14.9433	4.08585	0.000923358	0.0022784	yes	--	MULTISPECIES: hypothetical protein [Enterococcus]	-	-	-	-	-	-	-
CX2-6_0930	11.6667	99.6667	8.53333	68.28	3.00028	9.35702e-13	6.30239e-12	yes	--	phage protein [Enterococcus faecium Com15] [Enterococcus faecium]	-	-	-	-	-	-	-
CX2-6_0931	2	9.66667	2.75667	13.7533	2.31878	0.0161803	0.0307294	yes	--	hypothetical protein [Enterococcus faecium]	-	-	-	-	-	-	-
CX2-6_0932	21.6667	268	15.5033	182.74	3.55914	1.15768e-24	2.03208e-23	yes	--	phage nucleotide-binding protein [Enterococcus faecium]	-	-	-	-	-	-	-
CX2-6_0933	21.3333	456	6.35333	133.663	4.39495	3.61811e-16	3.28751e-15	yes	--	type I restriction enzyme EcoKI subunit R [Enterococcus faecium]	-	-	-	-	-	-	-
CX2-6_0934	4.33333	96	4.14667	84.44	4.3479	5.04739e-21	6.64478e-20	yes	--	phage protein gp49 [Listeria monocytogenes FSL N1-017] [Listeria monocytogenes]	-	-	-	-	-	-	-
CX2-6_0935	46.6667	514	9.26	98.35	3.40884	1.50816e-16	1.38667e-15	yes	--	phage/plasmid primase P4 family domain-containing protein [Enterococcus faecium]	-	-	-	-	-	-	-
CX2-6_0936	0	1.66667	0.001	2.29667	11.1653	0.116081	0.177297	no	--	VRR-NUC domain-containing protein [Enterococcus faecium]	-	-	-	-	-	-	-
CX2-6_0937	0	0.666667	0.001	1.87333	10.8714	0.530094	0.635994	no	--	antitoxin [Enterococcus sp. HMSC076E04]	-	-	-	-	-	-	-
CX2-6_0938	0	10.6667	0.001	15.5467	13.9243	2.69641e-06	9.86979e-06	yes	--	conserved hypothetical protein [Enterococcus faecium 1,231,501] [Enterococcus faecium]	-	-	-	-	-	-	-
CX2-6_0939	0	5.66667	0.001	7.85333	12.9391	0.00106421	0.00258196	yes	--	phage protein [Enterococcus faecium EnGen0028] [Enterococcus faecium]	-	-	-	-	-	-	-
CX2-6_0940	0.333333	50.6667	0.443333	70.0333	7.30351	1.07067e-18	1.17016e-17	yes	--	hypothetical protein [Enterococcus faecium]	-	-	-	-	-	-	-
CX2-6_0941	0	0	0.001	0.001	0	1	1	notest	--	hypothetical protein [Enterococcus faecium]	-	-	-	-	-	-	-
CX2-6_0942	1	16.3333	1.46333	24.4	4.05955	7.6088e-06	2.64312e-05	yes	--	ArpT [Enterococcus faecium E980] [Enterococcus faecium]	-	-	-	-	-	-	-
CX2-6_0943	2.66667	83	4.67	130.253	4.80175	4.33318e-22	6.1595e-21	yes	--	phage transcriptional regulator, ArpU family, partial [Enterococcus faecium]	-	-	-	-	-	-	-
CX2-6_0944	96.6667	841.667	135.87	1110.63	3.03108	2.07239e-20	2.62389e-19	yes	--	hypothetical protein [Enterococcus faecium]	-	-	-	-	-	-	-
CX2-6_0945	493	406.333	904.483	665.54	-0.442569	0.0823586	0.13215	no	--	phage protein [Enterococcus faecium MRSN 4777] [Enterococcus faecium]	-	-	-	-	-	-	-
CX2-6_0946	1.33333	44.6667	2.95	94.04	4.99449	1.22305e-15	1.06936e-14	yes	--	hypothetical protein [Enterococcus faecium]	-	-	-	-	-	-	-
CX2-6_0947	17.6667	96	14.6267	75.5167	2.36819	4.07177e-08	1.77336e-07	yes	--	HNH endonuclease domain protein [Enterococcus faecium R496] [Enterococcus faecium]	-	-	-	-	-	-	-
CX2-6_0948	35.3333	41.6667	107.577	113.203	0.0735512	0.873413	0.939071	no	--	YjzC family protein [Enterococcus faecium]	-	-	-	-	-	-	-
CX2-6_0949	745.667	12998.3	649.677	10338.8	3.99221	1.45777e-62	1.98686e-60	yes	--	phage terminase, small subunit, P27 family [Enterococcus faecium R496] [Enterococcus faecium]	-	-	-	-	-	-	-
CX2-6_0950	1506	19519.7	411.897	4887.52	3.56875	6.67676e-48	4.99034e-46	yes	--	terminase [Enterococcus faecium]	-	-	-	-	-	-	-
CX2-6_0951	1134	13751.7	455.087	5050.94	3.47234	3.57091e-47	2.36395e-45	yes	--	phage portal protein, HK97 family [Enterococcus faecium E980] [Enterococcus faecium]	-	-	-	-	-	-	-
CX2-6_0952	571.667	6681	414.067	4409.79	3.41278	1.70615e-47	1.19792e-45	yes	--	Clp protease [Enterococcus faecium]	Cellular Processes	Cell growth and death	ko04112//Cell cycle - Caulobacter	K01358	-	-	-
CX2-6_0953	750.667	6682.33	309.183	2506.71	3.01926	1.37411e-35	4.82395e-34	yes	--	phage capsid protein [Enterococcus faecium]	-	-	-	-	-	-	-
CX2-6_0954	182.667	2208.33	265.253	3028.07	3.51296	1.38996e-27	2.82504e-26	yes	--	Phage gp6-like head-tail connector protein [Enterococcus faecium]	-	-	-	-	-	-	-
CX2-6_0955	75.6667	408.667	227.043	1105.27	2.28336	1.46859e-12	9.72204e-12	yes	--	head-tail adaptor protein [Enterococcus faecium]	-	-	-	-	-	-	-
CX2-6_0956	158.667	1163	192.253	1316.75	2.7759	4.66592e-23	7.11246e-22	yes	--	phage protein, HK97 gp10 family [Enterococcus faecium E980] [Enterococcus faecium]	-	-	-	-	-	-	-
CX2-6_0957	0.333333	4.33333	1.19	12.88	3.4361	0.00873633	0.0176325	yes	--	head-tail joining protein [Enterococcus faecium CRL1879] [Enterococcus faecium]	-	-	-	-	-	-	-
CX2-6_0958	27.3333	440.333	23.4833	350.537	3.89986	2.03334e-38	8.41296e-37	yes	--	phage tail protein [Enterococcus faecium]	-	-	-	-	-	-	-
CX2-6_0959	0.666667	26.3333	0.926667	37.57	5.34139	4.57804e-10	2.35718e-09	yes	--	MULTISPECIES: hypothetical protein [Enterococcus]	-	-	-	-	-	-	-
CX2-6_0960	0.666667	1.66667	1.50667	3.78	1.32703	0.542005	0.645582	no	--	hypothetical protein [Enterococcus faecium]	-	-	-	-	-	-	-
CX2-6_0961	1011.67	12897.3	128.457	1501.12	3.54668	4.1018e-48	3.27719e-46	yes	--	tape measure domain-containing protein [Enterococcus faecium]	-	-	-	-	-	-	-
CX2-6_0962	138	2003.67	80.2033	1080.32	3.75165	8.03632e-35	2.69367e-33	yes	--	phage tail protein [Enterococcus faecium]	-	-	-	-	-	-	-
CX2-6_0963	39	366.333	17.9067	160.937	3.16792	8.79865e-19	9.70785e-18	yes	--	phage minor structural protein [Enterococcus faecium]	-	-	-	-	-	-	-
CX2-6_0964	219.333	3271.67	101.4	1398.68	3.78594	4.13775e-42	2.03982e-40	yes	--	hypothetical protein [Enterococcus faecium]	-	-	-	-	-	-	-
CX2-6_0965	728.667	6784.67	168.42	1424.16	3.07998	8.13799e-35	2.69367e-33	yes	--	phage protein, HK97 gp10 family [Enterococcus faecium]	-	-	-	-	-	-	-
CX2-6_0966	70.6667	947.333	73.5867	950.49	3.69116	3.17417e-18	3.35825e-17	yes	--	hypothetical protein [Enterococcus faecium]	-	-	-	-	-	-	-
CX2-6_0967	1	12.6667	3.95333	41.93	3.40684	0.000604124	0.00155528	yes	--	XkdX family protein [Enterococcus faecium R501] [Enterococcus faecium]	-	-	-	-	-	-	-
CX2-6_0968	0.666667	26	1.19	47.47	5.31798	8.11149e-10	4.10356e-09	yes	--	phage holin [Enterococcus sp. GMD5E]	-	-	-	-	-	-	-
CX2-6_0969	4.66667	49.3333	12.35	111.163	3.1701	2.53697e-08	1.13259e-07	yes	--	holin [Enterococcus faecium]	-	-	-	-	-	-	-

## Sheet: cd1-cd5
id	Cd1_count	Cd5_count	Cd1_fpkm	Cd5_fpkm	log2(FC)	Pvalue	FDR	significant	Symbol	Description	KEGG_A_class	KEGG_B_class	Pathway	K_ID	GO Component	GO Function	GO Process
CX2-6_0917	367.667	1022.33	145.807	398.39	1.45012	9.56995e-11	1.37051e-09	yes	tnpA1	site-specific integrase [Enterococcus sp. HMSC063D12]	-	-	-	-	-	-	-
CX2-6_0918	549	959.333	353.24	611.683	0.792136	6.17656e-07	4.94125e-06	no	--	LexA repressor [Enterococcus faecium]	-	-	-	-	-	-	-
CX2-6_0919	0.333333	2.66667	0.693333	5.41	2.96401	0.0577666	0.133121	no	--	repressor [Enterococcus faecium]	-	-	-	-	-	-	-
CX2-6_0920	137.667	343.333	81.8	199.613	1.28704	5.07953e-11	7.58738e-10	yes	--	phage antirepressor [Enterococcus faecium]	-	-	-	-	-	-	-
CX2-6_0921	1	0	1.95	0.001	-10.9293	0.291162	0.47558	no	--	helix-turn-helix domain-containing protein [Enterococcus faecium]	-	-	-	-	-	GO:0097159//organic cyclic compound binding;GO:0005488//binding;GO:1901363//heterocyclic compound binding;GO:0003676//nucleic acid binding;GO:0003677//DNA binding	-
CX2-6_0922	0.333333	0.666667	0.683333	1.26333	0.886574	1	1	no	--	DNA-binding protein [Enterococcus sp. HMSC067C01]	-	-	-	-	-	-	-
CX2-6_0923	2.33333	6.66667	7.06667	20.3	1.52238	0.0368104	0.0907789	no	--	hypothetical protein [Enterococcus faecium]	-	-	-	-	-	-	-
CX2-6_0924	10.3333	16	24.0367	37.17	0.628902	0.210692	0.375426	no	--	hypothetical protein [Enterococcus faecium]	-	-	-	-	-	-	-
CX2-6_0925	33	90.3333	46.7767	127.4	1.4455	7.60551e-08	7.29124e-07	yes	--	MULTISPECIES: hypothetical protein [Enterococcus]	-	-	-	-	-	-	-
CX2-6_0926	29.3333	130	30.4667	137.607	2.17525	3.33132e-08	3.41976e-07	yes	--	Siphovirus Gp157 [Enterococcus faecium]	-	-	-	-	-	-	-
CX2-6_0927	1.33333	1.66667	3.61	4.95	0.45543	1	1	no	--	hypothetical protein OGO_01314 [Enterococcus faecium EnGen0015] [Enterococcus faecium]	-	-	-	-	-	-	-
CX2-6_0928	114.333	45	239.13	100.063	-1.25688	0.106198	0.219003	no	--	hypothetical protein [Enterococcus durans]	-	-	-	-	-	-	-
CX2-6_0929	2	6.33333	4.72	14.9433	1.66264	0.0288489	0.0744602	no	--	MULTISPECIES: hypothetical protein [Enterococcus]	-	-	-	-	-	-	-
CX2-6_0930	27.3333	99.6667	18.0967	68.28	1.91574	3.00114e-05	0.000178073	yes	--	phage protein [Enterococcus faecium Com15] [Enterococcus faecium]	-	-	-	-	-	-	-
CX2-6_0931	8.33333	9.66667	12.1	13.7533	0.184774	0.732707	0.878037	no	--	hypothetical protein [Enterococcus faecium]	-	-	-	-	-	-	-
CX2-6_0932	92	268	62.3667	182.74	1.55095	2.55504e-18	7.4096e-17	yes	--	phage nucleotide-binding protein [Enterococcus faecium]	-	-	-	-	-	-	-
CX2-6_0933	170.333	456	50.46	133.663	1.40539	3.94997e-19	1.22186e-17	yes	--	type I restriction enzyme EcoKI subunit R [Enterococcus faecium]	-	-	-	-	-	-	-
CX2-6_0934	34	96	30.24	84.44	1.48147	1.08455e-08	1.22143e-07	yes	--	phage protein gp49 [Listeria monocytogenes FSL N1-017] [Listeria monocytogenes]	-	-	-	-	-	-	-
CX2-6_0935	199.667	514	38.3433	98.35	1.35895	4.07238e-16	1.01591e-14	yes	--	phage/plasmid primase P4 family domain-containing protein [Enterococcus faecium]	-	-	-	-	-	-	-
CX2-6_0936	1	1.66667	1.37333	2.29667	0.74186	0.763343	0.903088	no	--	VRR-NUC domain-containing protein [Enterococcus faecium]	-	-	-	-	-	-	-
CX2-6_0937	0	0.666667	0.001	1.87333	10.8714	0.515619	0.700672	no	--	antitoxin [Enterococcus sp. HMSC076E04]	-	-	-	-	-	-	-
CX2-6_0938	4	10.6667	5.61667	15.5467	1.46882	0.0288533	0.0744602	no	--	conserved hypothetical protein [Enterococcus faecium 1,231,501] [Enterococcus faecium]	-	-	-	-	-	-	-
CX2-6_0939	0.333333	5.66667	0.536667	7.85333	3.87121	0.00177179	0.0066514	yes	--	phage protein [Enterococcus faecium EnGen0028] [Enterococcus faecium]	-	-	-	-	-	-	-
CX2-6_0940	22.6667	50.6667	30.54	70.0333	1.19734	0.00101151	0.00404602	yes	--	hypothetical protein [Enterococcus faecium]	-	-	-	-	-	-	-
CX2-6_0941	0.333333	0	0.946667	0.001	-9.88671	1	1	no	--	hypothetical protein [Enterococcus faecium]	-	-	-	-	-	-	-
CX2-6_0942	8.33333	16.3333	12.8933	24.4	0.920256	0.0526039	0.123398	no	--	ArpT [Enterococcus faecium E980] [Enterococcus faecium]	-	-	-	-	-	-	-
CX2-6_0943	37	83	59.2167	130.253	1.13725	1.11653e-05	7.09682e-05	yes	--	phage transcriptional regulator, ArpU family, partial [Enterococcus faecium]	-	-	-	-	-	-	-
CX2-6_0944	116.667	841.667	150.387	1110.63	2.88463	1.69909e-10	2.38903e-09	yes	--	hypothetical protein [Enterococcus faecium]	-	-	-	-	-	-	-
CX2-6_0945	987.667	406.333	1653.56	665.54	-1.31298	2.84025e-28	1.5689e-26	yes	--	phage protein [Enterococcus faecium MRSN 4777] [Enterococcus faecium]	-	-	-	-	-	-	-
CX2-6_0946	16.3333	44.6667	34.5733	94.04	1.44361	6.13973e-06	4.14075e-05	yes	--	hypothetical protein [Enterococcus faecium]	-	-	-	-	-	-	-
CX2-6_0947	14.6667	96	11.3433	75.5167	2.73495	5.51511e-17	1.45398e-15	yes	--	HNH endonuclease domain protein [Enterococcus faecium R496] [Enterococcus faecium]	-	-	-	-	-	-	-
CX2-6_0948	91.3333	41.6667	254.567	113.203	-1.16913	2.74641e-07	2.30024e-06	yes	--	YjzC family protein [Enterococcus faecium]	-	-	-	-	-	-	-
CX2-6_0949	3276	12998.3	2648.48	10338.8	1.96484	5.6471e-88	1.87161e-85	yes	--	phage terminase, small subunit, P27 family [Enterococcus faecium R496] [Enterococcus faecium]	-	-	-	-	-	-	-
CX2-6_0950	5184	19519.7	1318.72	4887.52	1.88997	1.64143e-91	7.61624e-89	yes	--	terminase [Enterococcus faecium]	-	-	-	-	-	-	-
CX2-6_0951	3955	13751.7	1471.87	5050.94	1.7789	1.06173e-83	3.07901e-81	yes	--	phage portal protein, HK97 family [Enterococcus faecium E980] [Enterococcus faecium]	-	-	-	-	-	-	-
CX2-6_0952	2789	6681	1879.72	4409.79	1.23019	3.68452e-32	2.51414e-30	yes	--	Clp protease [Enterococcus faecium]	Cellular Processes	Cell growth and death	ko04112//Cell cycle - Caulobacter	K01358	-	-	-
CX2-6_0953	2946.67	6682.33	1109.3	2506.71	1.17615	1.00406e-21	3.75713e-20	yes	--	phage capsid protein [Enterococcus faecium]	-	-	-	-	-	-	-
CX2-6_0954	1063.33	2208.33	1485.52	3028.07	1.02743	2.49038e-21	9.02764e-20	yes	--	Phage gp6-like head-tail connector protein [Enterococcus faecium]	-	-	-	-	-	-	-
CX2-6_0955	206	408.667	572.027	1105.27	0.950245	1.2169e-09	1.58608e-08	no	--	head-tail adaptor protein [Enterococcus faecium]	-	-	-	-	-	-	-
CX2-6_0956	431	1163	496.91	1316.75	1.40592	1.34318e-23	5.99264e-22	yes	--	phage protein, HK97 gp10 family [Enterococcus faecium E980] [Enterococcus faecium]	-	-	-	-	-	-	-
CX2-6_0957	2.33333	4.33333	7.30333	12.88	0.818506	0.322241	0.511704	no	--	head-tail joining protein [Enterococcus faecium CRL1879] [Enterococcus faecium]	-	-	-	-	-	-	-
CX2-6_0958	130	440.333	103.577	350.537	1.75887	1.16551e-22	4.74384e-21	yes	--	phage tail protein [Enterococcus faecium]	-	-	-	-	-	-	-
CX2-6_0959	9	26.3333	12.9167	37.57	1.54035	0.000320707	0.00145037	yes	--	MULTISPECIES: hypothetical protein [Enterococcus]	-	-	-	-	-	-	-
CX2-6_0960	0	1.66667	0.001	3.78	11.8842	0.0837663	0.181794	no	--	hypothetical protein [Enterococcus faecium]	-	-	-	-	-	-	-
CX2-6_0961	3423.33	12897.3	405.273	1501.12	1.88907	5.83166e-94	3.38236e-91	yes	--	tape measure domain-containing protein [Enterococcus faecium]	-	-	-	-	-	-	-
CX2-6_0962	554	2003.67	303.323	1080.32	1.83253	3.63269e-58	6.48296e-56	yes	--	phage tail protein [Enterococcus faecium]	-	-	-	-	-	-	-
CX2-6_0963	118.333	366.333	52.0933	160.937	1.62732	2.80652e-27	1.4798e-25	yes	--	phage minor structural protein [Enterococcus faecium]	-	-	-	-	-	-	-
CX2-6_0964	1003	3271.67	430.96	1398.68	1.69844	5.44933e-43	4.86248e-41	yes	--	hypothetical protein [Enterococcus faecium]	-	-	-	-	-	-	-
CX2-6_0965	2481.67	6784.67	526.82	1424.16	1.43473	1.5873e-46	1.6011e-44	yes	--	phage protein, HK97 gp10 family [Enterococcus faecium]	-	-	-	-	-	-	-
CX2-6_0966	406.667	947.333	412.07	950.49	1.20578	3.0935e-23	1.35414e-21	yes	--	hypothetical protein [Enterococcus faecium]	-	-	-	-	-	-	-
CX2-6_0967	4.33333	12.6667	13.8033	41.93	1.60297	0.0124144	0.0370197	yes	--	XkdX family protein [Enterococcus faecium R501] [Enterococcus faecium]	-	-	-	-	-	-	-
CX2-6_0968	8.33333	26	14.9467	47.47	1.66719	0.000343937	0.00154339	yes	--	phage holin [Enterococcus sp. GMD5E]	-	-	-	-	-	-	-
CX2-6_0969	17.3333	49.3333	38.34	111.163	1.53576	3.26719e-05	0.000192382	yes	--	holin [Enterococcus faecium]	-	-	-	-	-	-	-

## Sheet: log2FC
id	log2(FC)Cd0-Cd1	log2(FC)Cd0-Cd5	log2(FC)Cd1-Cd5
CX2-6_0917	3.7263	5.17642	1.45012
CX2-6_0918	-0.312707	0.47943	0.792136
CX2-6_0919	-1.7047	1.25931	2.96401
CX2-6_0920	0.838539	2.12557	1.28704
CX2-6_0921	1.45758	-9.47168	-10.9293
CX2-6_0922	9.41645	10.303	0.886574
CX2-6_0923	0.844055	2.36643	1.52238
CX2-6_0924	3.9958	4.62471	0.628902
CX2-6_0925	2.95476	4.40027	1.4455
CX2-6_0926	1.30077	3.47602	2.17525
CX2-6_0927	11.8178	12.2732	0.45543
CX2-6_0928	1.88536	0.628481	-1.25688
CX2-6_0929	2.42321	4.08585	1.66264
CX2-6_0930	1.08454	3.00028	1.91574
CX2-6_0931	2.13401	2.31878	0.184774
CX2-6_0932	2.0082	3.55914	1.55095
CX2-6_0933	2.98955	4.39495	1.40539
CX2-6_0934	2.86643	4.3479	1.48147
CX2-6_0935	2.04989	3.40884	1.35895
CX2-6_0936	10.4235	11.1653	0.74186
CX2-6_0937	0	10.8714	10.8714
CX2-6_0938	12.4555	13.9243	1.46882
CX2-6_0939	9.06788	12.9391	3.87121
CX2-6_0940	6.10616	7.30351	1.19734
CX2-6_0941	9.88671	0	-9.88671
CX2-6_0942	3.13929	4.05955	0.920256
CX2-6_0943	3.66451	4.80175	1.13725
CX2-6_0944	0.14645	3.03108	2.88463
CX2-6_0945	0.870407	-0.442569	-1.31298
CX2-6_0946	3.55087	4.99449	1.44361
CX2-6_0947	-0.366756	2.36819	2.73495
CX2-6_0948	1.24268	0.0735512	-1.16913
CX2-6_0949	2.02737	3.99221	1.96484
CX2-6_0950	1.67878	3.56875	1.88997
CX2-6_0951	1.69344	3.47234	1.7789
CX2-6_0952	2.18259	3.41278	1.23019
CX2-6_0953	1.84311	3.01926	1.17615
CX2-6_0954	2.48553	3.51296	1.02743
CX2-6_0955	1.33311	2.28336	0.950245
CX2-6_0956	1.36998	2.7759	1.40592
CX2-6_0957	2.61759	3.4361	0.818506
CX2-6_0958	2.14099	3.89986	1.75887
CX2-6_0959	3.80104	5.34139	1.54035
CX2-6_0960	-10.5571	1.32703	11.8842
CX2-6_0961	1.65761	3.54668	1.88907
CX2-6_0962	1.91912	3.75165	1.83253
CX2-6_0963	1.5406	3.16792	1.62732
CX2-6_0964	2.0875	3.78594	1.69844
CX2-6_0965	1.64525	3.07998	1.43473
CX2-6_0966	2.48537	3.69116	1.20578
CX2-6_0967	1.80388	3.40684	1.60297
CX2-6_0968	3.65079	5.31798	1.66719
CX2-6_0969	1.63434	3.1701	1.53576
