# Supplementary material for: Cadmium stress triggers significant metabolic reprogramming in Enterococcus faecium CX 2–6
Source: Comput Struct Biotechnol J. 2021 Oct 18;19:5678–87. doi: 10.1016/j.csbj.2021.10.021 (PMC8554106; doi:10.1016/j.csbj.2021.10.021)
Supplement: Supplementary data 4 [file mmc4.xlsx]

## Sheet: cd0-cd1
id	Cd0_count	Cd1_count	Cd0_fpkm	Cd1_fpkm	log2(FC)	Pvalue	FDR	significant	Symbol	Description	KEGG_A_class	KEGG_B_class	Pathway	K_ID	GO Component	GO Function	GO Process
CX2-6_1328	102.333	170.333	76.2233	119.7	0.651119	0.0407268	0.0784042	no	--	TetR family transcriptional regulator [Enterococcus faecium]	-	-	-	-	-	-	-
CX2-6_1329	0	2.66667	0.001	1.37667	10.427	0.0207193	0.0431543	yes	--	M protein trans-acting positive regulator [Enterococcus sp. HMSC061C05]	-	-	-	-	-	-	-
CX2-6_1330	0	0.333333	0.001	0.203333	7.6677	1	1	no	yhhX	oxidoreductase NAD-binding Rossmann fold protein [Enterococcus faecium EnGen0015] [Enterococcus faecium]	-	-	-	-	-	-	-
CX2-6_1331	212	180	335.42	269.643	-0.314916	0.248621	0.359344	no	--	rRNA processing protein [Enterococcus faecium UC8668] [Enterococcus faecium]	-	-	-	-	-	-	-
CX2-6_1332	435.333	102.333	104.193	22.78	-2.19342	5.24585e-15	6.74383e-14	yes	mtlR	phosphoenolpyruvate-dependent sugar phosphotransferase system, EIIA 2 [Enterococcus faecium]	-	-	-	-	-	-	-
CX2-6_1333	74.6667	9	131.033	14.5	-3.17581	3.36606e-13	3.4618e-12	yes	--	PTS system, Lactose/Cellobiose specific IIB subunit [Enterococcus faecium TX1330] [Enterococcus faecium]	Metabolism;Metabolism;Environmental Information Processing;Metabolism	Global and overview maps;Global and overview maps;Membrane transport;Carbohydrate metabolism	ko01100//Metabolic pathways;ko01120//Microbial metabolism in diverse environments;ko02060//Phosphotransferase system (PTS);ko00053//Ascorbate and aldarate metabolism	K02822;K02822;K02822;K02822	-	-	-
CX2-6_1334	1766.33	338.333	627.083	112.323	-2.481	3.42632e-27	1.49595e-25	yes	ulaA	PTS ascorbate transporter subunit IIC [Enterococcus faecium]	Metabolism;Metabolism;Environmental Information Processing;Metabolism	Global and overview maps;Global and overview maps;Membrane transport;Carbohydrate metabolism	ko01100//Metabolic pathways;ko01120//Microbial metabolism in diverse environments;ko02060//Phosphotransferase system (PTS);ko00053//Ascorbate and aldarate metabolism	K03475;K03475;K03475;K03475	-	-	-
CX2-6_1335	0	0	0.001	0.001	0	1	1	notest	--	hypothetical protein HMPREF1345_00971 [Enterococcus faecium TX1337RF] [Enterococcus faecium]	-	-	-	-	-	-	-
CX2-6_1336	0	0	0.001	0.001	0	1	1	notest	--	predicted protein [Enterococcus faecium 1,141,733] [Enterococcus faecium]	-	-	-	-	-	-	-
CX2-6_1337	0.333333	0	0.596667	0.001	-9.22078	1	1	no	--	MULTISPECIES: hypothetical protein [Enterococcus]	-	-	-	-	-	-	-
CX2-6_1338	7301	3886.33	3774.25	1853.68	-1.0258	2.61298e-06	1.11764e-05	yes	ldh2	L-lactate dehydrogenase [Enterococcus faecium E980] [Enterococcus faecium]	Metabolism;Metabolism;Metabolism;Metabolism;Metabolism;Metabolism;Metabolism;Metabolism	Global and overview maps;Global and overview maps;Global and overview maps;Global and overview maps;Carbohydrate metabolism;Carbohydrate metabolism;Amino acid metabolism;Carbohydrate metabolism	ko01100//Metabolic pathways;ko01110//Biosynthesis of secondary metabolites;ko01120//Microbial metabolism in diverse environments;ko01130//Biosynthesis of antibiotics;ko00010//Glycolysis / Gluconeogenesis;ko00620//Pyruvate metabolism;ko00270//Cysteine and methionine metabolism;ko00640//Propanoate metabolism	K00016;K00016;K00016;K00016;K00016;K00016;K00016;K00016	-	-	-
CX2-6_1339	36	8.33333	43.16	9.33667	-2.20872	9.67346e-06	3.83952e-05	yes	--	death-on-curing family protein [Enterococcus faecium E980] [Enterococcus faecium]	-	-	-	-	-	-	-
CX2-6_1340	15.3333	3.33333	32.2067	6.42667	-2.32522	0.000172558	0.000563188	yes	--	AbrB family transcriptional regulator [Enterococcus faecium DO] [Enterococcus faecium]	-	-	-	-	-	-	-
CX2-6_1341	1.33333	9	2.24667	14.5	2.69019	0.000805581	0.00230707	yes	--	hypothetical protein [Enterococcus faecium]	-	-	-	-	-	-	-

## Sheet: cd0-cd5
id	Cd0_count	Cd5_count	Cd0_fpkm	Cd5_fpkm	log2(FC)	Pvalue	FDR	significant	Symbol	Description	KEGG_A_class	KEGG_B_class	Pathway	K_ID	GO Component	GO Function	GO Process
CX2-6_1328	102.333	109.333	76.2233	75.9	-0.00613281	0.988606	1	no	--	TetR family transcriptional regulator [Enterococcus faecium]	-	-	-	-	-	-	-
CX2-6_1329	0	1.33333	0.001	0.646667	9.33688	0.177776	0.257925	no	--	M protein trans-acting positive regulator [Enterococcus sp. HMSC061C05]	-	-	-	-	-	-	-
CX2-6_1330	0	0.333333	0.001	0.22	7.78136	1	1	no	yhhX	oxidoreductase NAD-binding Rossmann fold protein [Enterococcus faecium EnGen0015] [Enterococcus faecium]	-	-	-	-	-	-	-
CX2-6_1331	212	118.333	335.42	173.483	-0.951172	0.000189196	0.000521246	no	--	rRNA processing protein [Enterococcus faecium UC8668] [Enterococcus faecium]	-	-	-	-	-	-	-
CX2-6_1332	435.333	65.3333	104.193	14.6467	-2.83062	6.00005e-23	9.08636e-22	yes	mtlR	phosphoenolpyruvate-dependent sugar phosphotransferase system, EIIA 2 [Enterococcus faecium]	-	-	-	-	-	-	-
CX2-6_1333	74.6667	4	131.033	6.45	-4.34449	7.02493e-18	7.17038e-17	yes	--	PTS system, Lactose/Cellobiose specific IIB subunit [Enterococcus faecium TX1330] [Enterococcus faecium]	Metabolism;Metabolism;Environmental Information Processing;Metabolism	Global and overview maps;Global and overview maps;Membrane transport;Carbohydrate metabolism	ko01100//Metabolic pathways;ko01120//Microbial metabolism in diverse environments;ko02060//Phosphotransferase system (PTS);ko00053//Ascorbate and aldarate metabolism	K02822;K02822;K02822;K02822	-	-	-
CX2-6_1334	1766.33	199.333	627.083	65.3967	-3.26137	2.46645e-41	1.16628e-39	yes	ulaA	PTS ascorbate transporter subunit IIC [Enterococcus faecium]	Metabolism;Metabolism;Environmental Information Processing;Metabolism	Global and overview maps;Global and overview maps;Membrane transport;Carbohydrate metabolism	ko01100//Metabolic pathways;ko01120//Microbial metabolism in diverse environments;ko02060//Phosphotransferase system (PTS);ko00053//Ascorbate and aldarate metabolism	K03475;K03475;K03475;K03475	-	-	-
CX2-6_1335	0	0	0.001	0.001	0	1	1	notest	--	hypothetical protein HMPREF1345_00971 [Enterococcus faecium TX1337RF] [Enterococcus faecium]	-	-	-	-	-	-	-
CX2-6_1336	0	1	0.001	1.30667	10.3517	0.295722	0.396162	no	--	predicted protein [Enterococcus faecium 1,141,733] [Enterococcus faecium]	-	-	-	-	-	-	-
CX2-6_1337	0.333333	0	0.596667	0.001	-9.22078	1	1	no	--	MULTISPECIES: hypothetical protein [Enterococcus]	-	-	-	-	-	-	-
CX2-6_1338	7301	2034.33	3774.25	967.213	-1.96429	7.22118e-20	8.58024e-19	yes	ldh2	L-lactate dehydrogenase [Enterococcus faecium E980] [Enterococcus faecium]	Metabolism;Metabolism;Metabolism;Metabolism;Metabolism;Metabolism;Metabolism;Metabolism	Global and overview maps;Global and overview maps;Global and overview maps;Global and overview maps;Carbohydrate metabolism;Carbohydrate metabolism;Amino acid metabolism;Carbohydrate metabolism	ko01100//Metabolic pathways;ko01110//Biosynthesis of secondary metabolites;ko01120//Microbial metabolism in diverse environments;ko01130//Biosynthesis of antibiotics;ko00010//Glycolysis / Gluconeogenesis;ko00620//Pyruvate metabolism;ko00270//Cysteine and methionine metabolism;ko00640//Propanoate metabolism	K00016;K00016;K00016;K00016;K00016;K00016;K00016;K00016	-	-	-
CX2-6_1339	36	23.3333	43.16	26.2633	-0.716645	0.0941756	0.148945	no	--	death-on-curing family protein [Enterococcus faecium E980] [Enterococcus faecium]	-	-	-	-	-	-	-
CX2-6_1340	15.3333	2.33333	32.2067	4.41333	-2.86742	2.11281e-05	6.7897e-05	yes	--	AbrB family transcriptional regulator [Enterococcus faecium DO] [Enterococcus faecium]	-	-	-	-	-	-	-
CX2-6_1341	1.33333	25.3333	2.24667	39.57	4.13855	5.23085e-09	2.48358e-08	yes	--	hypothetical protein [Enterococcus faecium]	-	-	-	-	-	-	-

## Sheet: cd1-cd5
id	Cd1_count	Cd5_count	Cd1_fpkm	Cd5_fpkm	log2(FC)	Pvalue	FDR	significant	Symbol	Description	KEGG_A_class	KEGG_B_class	Pathway	K_ID	GO Component	GO Function	GO Process
CX2-6_1328	170.333	109.333	119.7	75.9	-0.657251	6.42097e-05	0.000355529	no	--	TetR family transcriptional regulator [Enterococcus faecium]	-	-	-	-	-	-	-
CX2-6_1329	2.66667	1.33333	1.37667	0.646667	-1.09009	0.463079	0.661615	no	--	M protein trans-acting positive regulator [Enterococcus sp. HMSC061C05]	-	-	-	-	-	-	-
CX2-6_1330	0.333333	0.333333	0.203333	0.22	0.113657	1	1	no	yhhX	oxidoreductase NAD-binding Rossmann fold protein [Enterococcus faecium EnGen0015] [Enterococcus faecium]	-	-	-	-	-	-	-
CX2-6_1331	180	118.333	269.643	173.483	-0.636255	0.000974236	0.00391043	no	--	rRNA processing protein [Enterococcus faecium UC8668] [Enterococcus faecium]	-	-	-	-	-	-	-
CX2-6_1332	102.333	65.3333	22.78	14.6467	-0.637195	0.00665307	0.021173	no	mtlR	phosphoenolpyruvate-dependent sugar phosphotransferase system, EIIA 2 [Enterococcus faecium]	-	-	-	-	-	-	-
CX2-6_1333	9	4	14.5	6.45	-1.16868	0.0559888	0.129894	no	--	PTS system, Lactose/Cellobiose specific IIB subunit [Enterococcus faecium TX1330] [Enterococcus faecium]	Metabolism;Metabolism;Environmental Information Processing;Metabolism	Global and overview maps;Global and overview maps;Membrane transport;Carbohydrate metabolism	ko01100//Metabolic pathways;ko01120//Microbial metabolism in diverse environments;ko02060//Phosphotransferase system (PTS);ko00053//Ascorbate and aldarate metabolism	K02822;K02822;K02822;K02822	-	-	-
CX2-6_1334	338.333	199.333	112.323	65.3967	-0.780369	2.00603e-08	2.10587e-07	no	ulaA	PTS ascorbate transporter subunit IIC [Enterococcus faecium]	Metabolism;Metabolism;Environmental Information Processing;Metabolism	Global and overview maps;Global and overview maps;Membrane transport;Carbohydrate metabolism	ko01100//Metabolic pathways;ko01120//Microbial metabolism in diverse environments;ko02060//Phosphotransferase system (PTS);ko00053//Ascorbate and aldarate metabolism	K03475;K03475;K03475;K03475	-	-	-
CX2-6_1335	0	0	0.001	0.001	0	1	1	notest	--	hypothetical protein HMPREF1345_00971 [Enterococcus faecium TX1337RF] [Enterococcus faecium]	-	-	-	-	-	-	-
CX2-6_1336	0	1	0.001	1.30667	10.3517	0.274467	0.455633	no	--	predicted protein [Enterococcus faecium 1,141,733] [Enterococcus faecium]	-	-	-	-	-	-	-
CX2-6_1337	0	0	0.001	0.001	0	1	1	notest	--	MULTISPECIES: hypothetical protein [Enterococcus]	-	-	-	-	-	-	-
CX2-6_1338	3886.33	2034.33	1853.68	967.213	-0.938484	4.40239e-18	1.24555e-16	no	ldh2	L-lactate dehydrogenase [Enterococcus faecium E980] [Enterococcus faecium]	Metabolism;Metabolism;Metabolism;Metabolism;Metabolism;Metabolism;Metabolism;Metabolism	Global and overview maps;Global and overview maps;Global and overview maps;Global and overview maps;Carbohydrate metabolism;Carbohydrate metabolism;Amino acid metabolism;Carbohydrate metabolism	ko01100//Metabolic pathways;ko01110//Biosynthesis of secondary metabolites;ko01120//Microbial metabolism in diverse environments;ko01130//Biosynthesis of antibiotics;ko00010//Glycolysis / Gluconeogenesis;ko00620//Pyruvate metabolism;ko00270//Cysteine and methionine metabolism;ko00640//Propanoate metabolism	K00016;K00016;K00016;K00016;K00016;K00016;K00016;K00016	-	-	-
CX2-6_1339	8.33333	23.3333	9.33667	26.2633	1.49207	0.000246234	0.00115407	yes	--	death-on-curing family protein [Enterococcus faecium E980] [Enterococcus faecium]	-	-	-	-	-	-	-
CX2-6_1340	3.33333	2.33333	6.42667	4.41333	-0.542202	0.661996	0.821698	no	--	AbrB family transcriptional regulator [Enterococcus faecium DO] [Enterococcus faecium]	-	-	-	-	-	-	-
CX2-6_1341	9	25.3333	14.5	39.57	1.44835	0.000367233	0.00163528	yes	--	hypothetical protein [Enterococcus faecium]	-	-	-	-	-	-	-

## Sheet: log2FC
id	log2(FC)Cd0-Cd1	log2(FC)Cd0-Cd5	log2(FC)Cd1-Cd5
CX2-6_1328	0.651119	-0.00613281	-0.657251
CX2-6_1329	10.427	9.33688	-1.09009
CX2-6_1330	7.6677	7.78136	0.113657
CX2-6_1331	-0.314916	-0.951172	-0.636255
CX2-6_1332	-2.19342	-2.83062	-0.637195
CX2-6_1333	-3.17581	-4.34449	-1.16868
CX2-6_1334	-2.481	-3.26137	-0.780369
CX2-6_1335	0	0	0
CX2-6_1336	0	10.3517	10.3517
CX2-6_1337	-9.22078	-9.22078	0
CX2-6_1338	-1.0258	-1.96429	-0.938484
CX2-6_1339	-2.20872	-0.716645	1.49207
CX2-6_1340	-2.32522	-2.86742	-0.542202
CX2-6_1341	2.69019	4.13855	1.44835
