# Supplementary material for: Cadmium stress triggers significant metabolic reprogramming in Enterococcus faecium CX 2–6
Source: Comput Struct Biotechnol J. 2021 Oct 18;19:5678–87. doi: 10.1016/j.csbj.2021.10.021 (PMC8554106; doi:10.1016/j.csbj.2021.10.021)
Supplement: Supplementary data 5 [file mmc5.xlsx]

## Sheet: cd0-cd1
id	Cd0_count	Cd1_count	Cd0_fpkm	Cd1_fpkm	log2(FC)	Pvalue	FDR	significant	Symbol	Description	KEGG_A_class	KEGG_B_class	Pathway	K_ID	GO Component	GO Function	GO Process
CX2-6_1362	494.667	26.6667	174.217	8.94667	-4.28339	2.72381e-26	1.08671e-24	yes	pyrE	orotidine 5-phosphate decarboxylase [Enterococcus faecium]	Metabolism;Metabolism	Global and overview maps;Nucleotide metabolism	ko01100//Metabolic pathways;ko00240//Pyrimidine metabolism	K01591;K01591	-	GO:0003824//catalytic activity;GO:0016830//carbon-carbon lyase activity;GO:0016829//lyase activity;GO:0016831//carboxy-lyase activity	GO:0019693//ribose phosphate metabolic process;GO:0009165//nucleotide biosynthetic process;GO:0046049//UMP metabolic process;GO:0006221//pyrimidine nucleotide biosynthetic process;GO:0019438//aromatic compound biosynthetic process;GO:0009156//ribonucleoside monophosphate biosynthetic process;GO:0071704//organic substance metabolic process;GO:0044699//single-organism process;GO:0046134//pyrimidine…
CX2-6_1363	890.333	74.6667	459.61	36.46	-3.65602	1.93431e-39	1.72153e-37	yes	pyrDB	dihydroorotate oxidase [Enterococcus faecium TX1330] [Enterococcus faecium]	Metabolism;Metabolism	Global and overview maps;Nucleotide metabolism	ko01100//Metabolic pathways;ko00240//Pyrimidine metabolism	K17828;K17828	GO:0044464//cell part;GO:0044424//intracellular part;GO:0005623//cell;GO:0005622//intracellular	GO:0016491//oxidoreductase activity;GO:0003824//catalytic activity;GO:0016627//oxidoreductase activity, acting on the CH-CH group of donors;GO:0016635//oxidoreductase activity, acting on the CH-CH group of donors, quinone or related compound as acceptor	GO:0044699//single-organism process;GO:0019856//pyrimidine nucleobase biosynthetic process;GO:0006213//pyrimidine nucleoside metabolic process;GO:0009161//ribonucleoside monophosphate metabolic process;GO:0009220//pyrimidine ribonucleotide biosynthetic process;GO:0042455//ribonucleoside biosynthetic process;GO:0006725//cellular aromatic compound metabolic process;GO:0034641//cellular nitrogen com…
CX2-6_1364	532	34.6667	330.583	20.5433	-4.00827	1.49384e-39	1.3827e-37	yes	pyrK	oxidoreductase NAD-binding domain protein [Enterococcus faecium TX1330] [Enterococcus faecium]	Metabolism;Metabolism	Global and overview maps;Nucleotide metabolism	ko01100//Metabolic pathways;ko00240//Pyrimidine metabolism	K02823;K02823	-	GO:0043167//ion binding;GO:1901265//nucleoside phosphate binding;GO:0003824//catalytic activity;GO:0051540//metal cluster binding;GO:0043169//cation binding;GO:0005488//binding;GO:0000166//nucleotide binding;GO:0036094//small molecule binding;GO:0097159//organic cyclic compound binding;GO:0051536//iron-sulfur cluster binding;GO:1901363//heterocyclic compound binding	GO:0006139//nucleobase-containing compound metabolic process;GO:0019693//ribose phosphate metabolic process;GO:0009129//pyrimidine nucleoside monophosphate metabolic process;GO:0009218//pyrimidine ribonucleotide metabolic process;GO:0071704//organic substance metabolic process;GO:0009987//cellular process;GO:1901137//carbohydrate derivative biosynthetic process;GO:1901657//glycosyl compound metab…
CX2-6_1365	7919.67	333	1203.27	47.1	-4.67509	5.4183e-78	1.79114e-75	yes	carB	carbamoyl-phosphate synthase, large subunit [Enterococcus faecium TX1330] [Enterococcus faecium]	Metabolism;Metabolism;Metabolism	Global and overview maps;Nucleotide metabolism;Amino acid metabolism	ko01100//Metabolic pathways;ko00240//Pyrimidine metabolism;ko00250//Alanine, aspartate and glutamate metabolism	K01955;K01955;K01955	-	-	-
CX2-6_1366	2835.33	95.3333	1273.18	40.2967	-4.98164	7.62464e-71	1.96038e-68	yes	carA	carbamoyl-phosphate synthase, small subunit [Enterococcus faecium E980] [Enterococcus faecium]	Metabolism;Metabolism;Metabolism	Global and overview maps;Nucleotide metabolism;Amino acid metabolism	ko01100//Metabolic pathways;ko00240//Pyrimidine metabolism;ko00250//Alanine, aspartate and glutamate metabolism	K01956;K01956;K01956	-	GO:0001883//purine nucleoside binding;GO:0097367//carbohydrate derivative binding;GO:0016874//ligase activity;GO:0005488//binding;GO:0032549//ribonucleoside binding;GO:0016884//carbon-nitrogen ligase activity, with glutamine as amido-N-donor;GO:0097159//organic cyclic compound binding;GO:0032550//purine ribonucleoside binding;GO:0001882//nucleoside binding;GO:0036094//small molecule binding;GO:19…	GO:0009220//pyrimidine ribonucleotide biosynthetic process;GO:0006222//UMP biosynthetic process;GO:0006520//cellular amino acid metabolic process;GO:0006753//nucleoside phosphate metabolic process;GO:0019752//carboxylic acid metabolic process;GO:0006807//nitrogen compound metabolic process;GO:0009117//nucleotide metabolic process;GO:1901657//glycosyl compound metabolic process;GO:0006541//glutami…
CX2-6_1367	3905.67	101	1499.96	35.9033	-5.38467	1.42149e-93	1.64466e-90	yes	pyrC	dihydroorotase [Enterococcus faecium E980] [Enterococcus faecium]	Metabolism;Metabolism	Global and overview maps;Nucleotide metabolism	ko01100//Metabolic pathways;ko00240//Pyrimidine metabolism	K01465;K01465	-	GO:0043167//ion binding;GO:0016810//hydrolase activity, acting on carbon-nitrogen (but not peptide) bonds;GO:0046872//metal ion binding;GO:0043169//cation binding;GO:0005488//binding;GO:0016787//hydrolase activity;GO:0003824//catalytic activity;GO:0046914//transition metal ion binding	GO:0046390//ribose phosphate biosynthetic process;GO:0046134//pyrimidine nucleoside biosynthetic process;GO:0019438//aromatic compound biosynthetic process;GO:0009130//pyrimidine nucleoside monophosphate biosynthetic process;GO:0019693//ribose phosphate metabolic process;GO:0009165//nucleotide biosynthetic process;GO:0009129//pyrimidine nucleoside monophosphate metabolic process;GO:0009156//ribon…
CX2-6_1368	3474.33	83.6667	1803.87	41.3967	-5.44544	4.71137e-70	1.09021e-67	yes	pyrB	aspartate carbamoyltransferase [Enterococcus faecium TX1330] [Enterococcus faecium]	Metabolism;Metabolism;Metabolism	Global and overview maps;Nucleotide metabolism;Amino acid metabolism	ko01100//Metabolic pathways;ko00240//Pyrimidine metabolism;ko00250//Alanine, aspartate and glutamate metabolism	K00609;K00609;K00609	-	GO:0043177//organic acid binding;GO:0031406//carboxylic acid binding;GO:0043167//ion binding;GO:0016740//transferase activity;GO:0016741//transferase activity, transferring one-carbon groups;GO:0003824//catalytic activity;GO:0043168//anion binding;GO:0036094//small molecule binding;GO:0005488//binding	GO:0009260//ribonucleotide biosynthetic process;GO:0071704//organic substance metabolic process;GO:0009117//nucleotide metabolic process;GO:0006220//pyrimidine nucleotide metabolic process;GO:0046390//ribose phosphate biosynthetic process;GO:1901576//organic substance biosynthetic process;GO:1901659//glycosyl compound biosynthetic process;GO:0019693//ribose phosphate metabolic process;GO:0046483/…
CX2-6_1369	13498.7	153	5109.54	54	-6.56409	1.30782e-115	3.0263e-112	yes	pyrP	uracil permease [Enterococcus faecium]	-	-	-	-	GO:0044425//membrane part;GO:0016020//membrane;GO:0031224//intrinsic component of membrane	GO:0005215//transporter activity;GO:0015205//nucleobase transmembrane transporter activity;GO:0022857//transmembrane transporter activity;GO:0022891//substrate-specific transmembrane transporter activity;GO:0005350//pyrimidine nucleobase transmembrane transporter activity;GO:0022892//substrate-specific transporter activity	GO:0009987//cellular process;GO:1902578//single-organism localization;GO:0071702//organic substance transport;GO:0044699//single-organism process;GO:0051234//establishment of localization;GO:0015855//pyrimidine nucleobase transport;GO:0015851//nucleobase transport;GO:0051179//localization;GO:0044763//single-organism cellular process;GO:0044765//single-organism transport;GO:0071705//nitrogen compo…
CX2-6_1370	2048.67	37.3333	1822.99	30.4867	-5.90199	1.38551e-81	6.41214e-79	yes	pyrR	bifunctional pyr operon transcriptional regulator/uracil phosphoribosyltransferase [Enterococcus faecium]	Metabolism;Metabolism	Global and overview maps;Nucleotide metabolism	ko01100//Metabolic pathways;ko00240//Pyrimidine metabolism	K02825;K02825	-	-	-

## Sheet: cd0-cd5
id	Cd0_count	Cd5_count	Cd0_fpkm	Cd5_fpkm	log2(FC)	Pvalue	FDR	significant	Symbol	Description	KEGG_A_class	KEGG_B_class	Pathway	K_ID	GO Component	GO Function	GO Process
CX2-6_1362	494.667	42.3333	174.217	13.96	-3.64151	4.41e-24	7.2e-23	yes	pyrE	orotidine 5-phosphate decarboxylase [Enterococcus faecium]	Metabolism;Metabolism	Global and overview maps;Nucleotide metabolism	ko01100//Metabolic pathways;ko00240//Pyrimidine metabolism	K01591;K01591	-	GO:0003824//catalytic activity;GO:0016830//carbon-carbon lyase activity;GO:0016829//lyase activity;GO:0016831//carboxy-lyase activity	GO:0019693//ribose phosphate metabolic process;GO:0009165//nucleotide biosynthetic process;GO:0046049//UMP metabolic process;GO:0006221//pyrimidine nucleotide biosynthetic process;GO:0019438//aromatic compound biosynthetic process;GO:0009156//ribonucleoside monophosphate biosynthetic process;GO:0071704//organic substance metabolic process;GO:0044699//single-organism process;GO:0046134//pyrimidine…
CX2-6_1363	890.333	159	459.61	76.4867	-2.58713	3.59e-23	5.51e-22	yes	pyrDB	dihydroorotate oxidase [Enterococcus faecium TX1330] [Enterococcus faecium]	Metabolism;Metabolism	Global and overview maps;Nucleotide metabolism	ko01100//Metabolic pathways;ko00240//Pyrimidine metabolism	K17828;K17828	GO:0044464//cell part;GO:0044424//intracellular part;GO:0005623//cell;GO:0005622//intracellular	GO:0016491//oxidoreductase activity;GO:0003824//catalytic activity;GO:0016627//oxidoreductase activity, acting on the CH-CH group of donors;GO:0016635//oxidoreductase activity, acting on the CH-CH group of donors, quinone or related compound as acceptor	GO:0044699//single-organism process;GO:0019856//pyrimidine nucleobase biosynthetic process;GO:0006213//pyrimidine nucleoside metabolic process;GO:0009161//ribonucleoside monophosphate metabolic process;GO:0009220//pyrimidine ribonucleotide biosynthetic process;GO:0042455//ribonucleoside biosynthetic process;GO:0006725//cellular aromatic compound metabolic process;GO:0034641//cellular nitrogen com…
CX2-6_1364	532	69	330.583	39.7067	-3.05756	1.84e-28	4.03e-27	yes	pyrK	oxidoreductase NAD-binding domain protein [Enterococcus faecium TX1330] [Enterococcus faecium]	Metabolism;Metabolism	Global and overview maps;Nucleotide metabolism	ko01100//Metabolic pathways;ko00240//Pyrimidine metabolism	K02823;K02823	-	GO:0043167//ion binding;GO:1901265//nucleoside phosphate binding;GO:0003824//catalytic activity;GO:0051540//metal cluster binding;GO:0043169//cation binding;GO:0005488//binding;GO:0000166//nucleotide binding;GO:0036094//small molecule binding;GO:0097159//organic cyclic compound binding;GO:0051536//iron-sulfur cluster binding;GO:1901363//heterocyclic compound binding	GO:0006139//nucleobase-containing compound metabolic process;GO:0019693//ribose phosphate metabolic process;GO:0009129//pyrimidine nucleoside monophosphate metabolic process;GO:0009218//pyrimidine ribonucleotide metabolic process;GO:0071704//organic substance metabolic process;GO:0009987//cellular process;GO:1901137//carbohydrate derivative biosynthetic process;GO:1901657//glycosyl compound metab…
CX2-6_1365	7919.67	680.333	1203.27	95.14	-3.66076	5.02e-54	5.82e-52	yes	carB	carbamoyl-phosphate synthase, large subunit [Enterococcus faecium TX1330] [Enterococcus faecium]	Metabolism;Metabolism;Metabolism	Global and overview maps;Nucleotide metabolism;Amino acid metabolism	ko01100//Metabolic pathways;ko00240//Pyrimidine metabolism;ko00250//Alanine, aspartate and glutamate metabolism	K01955;K01955;K01955	-	-	-
CX2-6_1366	2835.33	222.667	1273.18	92.3867	-3.78461	3.07e-46	1.98e-44	yes	carA	carbamoyl-phosphate synthase, small subunit [Enterococcus faecium E980] [Enterococcus faecium]	Metabolism;Metabolism;Metabolism	Global and overview maps;Nucleotide metabolism;Amino acid metabolism	ko01100//Metabolic pathways;ko00240//Pyrimidine metabolism;ko00250//Alanine, aspartate and glutamate metabolism	K01956;K01956;K01956	-	GO:0001883//purine nucleoside binding;GO:0097367//carbohydrate derivative binding;GO:0016874//ligase activity;GO:0005488//binding;GO:0032549//ribonucleoside binding;GO:0016884//carbon-nitrogen ligase activity, with glutamine as amido-N-donor;GO:0097159//organic cyclic compound binding;GO:0032550//purine ribonucleoside binding;GO:0001882//nucleoside binding;GO:0036094//small molecule binding;GO:19…	GO:0009220//pyrimidine ribonucleotide biosynthetic process;GO:0006222//UMP biosynthetic process;GO:0006520//cellular amino acid metabolic process;GO:0006753//nucleoside phosphate metabolic process;GO:0019752//carboxylic acid metabolic process;GO:0006807//nitrogen compound metabolic process;GO:0009117//nucleotide metabolic process;GO:1901657//glycosyl compound metabolic process;GO:0006541//glutami…
CX2-6_1367	3905.67	200.333	1499.96	70.2833	-4.4156	3.25e-68	6.85e-66	yes	pyrC	dihydroorotase [Enterococcus faecium E980] [Enterococcus faecium]	Metabolism;Metabolism	Global and overview maps;Nucleotide metabolism	ko01100//Metabolic pathways;ko00240//Pyrimidine metabolism	K01465;K01465	-	GO:0043167//ion binding;GO:0016810//hydrolase activity, acting on carbon-nitrogen (but not peptide) bonds;GO:0046872//metal ion binding;GO:0043169//cation binding;GO:0005488//binding;GO:0016787//hydrolase activity;GO:0003824//catalytic activity;GO:0046914//transition metal ion binding	GO:0046390//ribose phosphate biosynthetic process;GO:0046134//pyrimidine nucleoside biosynthetic process;GO:0019438//aromatic compound biosynthetic process;GO:0009130//pyrimidine nucleoside monophosphate biosynthetic process;GO:0019693//ribose phosphate metabolic process;GO:0009165//nucleotide biosynthetic process;GO:0009129//pyrimidine nucleoside monophosphate metabolic process;GO:0009156//ribon…
CX2-6_1368	3474.33	180.667	1803.87	87.5733	-4.36446	1.08e-53	1.19e-51	yes	pyrB	aspartate carbamoyltransferase [Enterococcus faecium TX1330] [Enterococcus faecium]	Metabolism;Metabolism;Metabolism	Global and overview maps;Nucleotide metabolism;Amino acid metabolism	ko01100//Metabolic pathways;ko00240//Pyrimidine metabolism;ko00250//Alanine, aspartate and glutamate metabolism	K00609;K00609;K00609	-	GO:0043177//organic acid binding;GO:0031406//carboxylic acid binding;GO:0043167//ion binding;GO:0016740//transferase activity;GO:0016741//transferase activity, transferring one-carbon groups;GO:0003824//catalytic activity;GO:0043168//anion binding;GO:0036094//small molecule binding;GO:0005488//binding	GO:0009260//ribonucleotide biosynthetic process;GO:0071704//organic substance metabolic process;GO:0009117//nucleotide metabolic process;GO:0006220//pyrimidine nucleotide metabolic process;GO:0046390//ribose phosphate biosynthetic process;GO:1901576//organic substance biosynthetic process;GO:1901659//glycosyl compound biosynthetic process;GO:0019693//ribose phosphate metabolic process;GO:0046483/…
CX2-6_1369	13498.7	251.333	5109.54	87.92	-5.86086	6.92e-104	8.02e-101	yes	pyrP	uracil permease [Enterococcus faecium]	-	-	-	-	GO:0044425//membrane part;GO:0016020//membrane;GO:0031224//intrinsic component of membrane	GO:0005215//transporter activity;GO:0015205//nucleobase transmembrane transporter activity;GO:0022857//transmembrane transporter activity;GO:0022891//substrate-specific transmembrane transporter activity;GO:0005350//pyrimidine nucleobase transmembrane transporter activity;GO:0022892//substrate-specific transporter activity	GO:0009987//cellular process;GO:1902578//single-organism localization;GO:0071702//organic substance transport;GO:0044699//single-organism process;GO:0051234//establishment of localization;GO:0015855//pyrimidine nucleobase transport;GO:0015851//nucleobase transport;GO:0051179//localization;GO:0044763//single-organism cellular process;GO:0044765//single-organism transport;GO:0071705//nitrogen compo…
CX2-6_1370	2048.67	53.6667	1822.99	44.08	-5.37004	1.46e-76	3.76e-74	yes	pyrR	bifunctional pyr operon transcriptional regulator/uracil phosphoribosyltransferase [Enterococcus faecium]	Metabolism;Metabolism	Global and overview maps;Nucleotide metabolism	ko01100//Metabolic pathways;ko00240//Pyrimidine metabolism	K02825;K02825	-	-	-

## Sheet: cd1-cd5
id	Cd1_count	Cd5_count	Cd1_fpkm	Cd5_fpkm	log2(FC)	Pvalue	FDR	significant	Symbol	Description	KEGG_A_class	KEGG_B_class	Pathway	K_ID	GO Component	GO Function	GO Process
CX2-6_1362	26.6667	42.3333	8.94667	13.96	0.641877	0.0886264	0.190913	no	pyrE	orotidine 5-phosphate decarboxylase [Enterococcus faecium]	Metabolism;Metabolism	Global and overview maps;Nucleotide metabolism	ko01100//Metabolic pathways;ko00240//Pyrimidine metabolism	K01591;K01591	-	GO:0003824//catalytic activity;GO:0016830//carbon-carbon lyase activity;GO:0016829//lyase activity;GO:0016831//carboxy-lyase activity	GO:0019693//ribose phosphate metabolic process;GO:0009165//nucleotide biosynthetic process;GO:0046049//UMP metabolic process;GO:0006221//pyrimidine nucleotide biosynthetic process;GO:0019438//aromatic compound biosynthetic process;GO:0009156//ribonucleoside monophosphate biosynthetic process;GO:0071704//organic substance metabolic process;GO:0044699//single-organism process;GO:0046134//pyrimidine…
CX2-6_1363	74.6667	159	36.46	76.4867	1.06889	4.42718e-09	5.26721e-08	yes	pyrDB	dihydroorotate oxidase [Enterococcus faecium TX1330] [Enterococcus faecium]	Metabolism;Metabolism	Global and overview maps;Nucleotide metabolism	ko01100//Metabolic pathways;ko00240//Pyrimidine metabolism	K17828;K17828	GO:0044464//cell part;GO:0044424//intracellular part;GO:0005623//cell;GO:0005622//intracellular	GO:0016491//oxidoreductase activity;GO:0003824//catalytic activity;GO:0016627//oxidoreductase activity, acting on the CH-CH group of donors;GO:0016635//oxidoreductase activity, acting on the CH-CH group of donors, quinone or related compound as acceptor	GO:0044699//single-organism process;GO:0019856//pyrimidine nucleobase biosynthetic process;GO:0006213//pyrimidine nucleoside metabolic process;GO:0009161//ribonucleoside monophosphate metabolic process;GO:0009220//pyrimidine ribonucleotide biosynthetic process;GO:0042455//ribonucleoside biosynthetic process;GO:0006725//cellular aromatic compound metabolic process;GO:0034641//cellular nitrogen com…
CX2-6_1364	34.6667	69	20.5433	39.7067	0.950711	0.000157589	0.00077459	no	pyrK	oxidoreductase NAD-binding domain protein [Enterococcus faecium TX1330] [Enterococcus faecium]	Metabolism;Metabolism	Global and overview maps;Nucleotide metabolism	ko01100//Metabolic pathways;ko00240//Pyrimidine metabolism	K02823;K02823	-	GO:0043167//ion binding;GO:1901265//nucleoside phosphate binding;GO:0003824//catalytic activity;GO:0051540//metal cluster binding;GO:0043169//cation binding;GO:0005488//binding;GO:0000166//nucleotide binding;GO:0036094//small molecule binding;GO:0097159//organic cyclic compound binding;GO:0051536//iron-sulfur cluster binding;GO:1901363//heterocyclic compound binding	GO:0006139//nucleobase-containing compound metabolic process;GO:0019693//ribose phosphate metabolic process;GO:0009129//pyrimidine nucleoside monophosphate metabolic process;GO:0009218//pyrimidine ribonucleotide metabolic process;GO:0071704//organic substance metabolic process;GO:0009987//cellular process;GO:1901137//carbohydrate derivative biosynthetic process;GO:1901657//glycosyl compound metab…
CX2-6_1365	333	680.333	47.1	95.14	1.01432	5.76551e-18	1.59589e-16	yes	carB	carbamoyl-phosphate synthase, large subunit [Enterococcus faecium TX1330] [Enterococcus faecium]	Metabolism;Metabolism;Metabolism	Global and overview maps;Nucleotide metabolism;Amino acid metabolism	ko01100//Metabolic pathways;ko00240//Pyrimidine metabolism;ko00250//Alanine, aspartate and glutamate metabolism	K01955;K01955;K01955	-	-	-
CX2-6_1366	95.3333	222.667	40.2967	92.3867	1.19702	1.15358e-12	1.99724e-11	yes	carA	carbamoyl-phosphate synthase, small subunit [Enterococcus faecium E980] [Enterococcus faecium]	Metabolism;Metabolism;Metabolism	Global and overview maps;Nucleotide metabolism;Amino acid metabolism	ko01100//Metabolic pathways;ko00240//Pyrimidine metabolism;ko00250//Alanine, aspartate and glutamate metabolism	K01956;K01956;K01956	-	GO:0001883//purine nucleoside binding;GO:0097367//carbohydrate derivative binding;GO:0016874//ligase activity;GO:0005488//binding;GO:0032549//ribonucleoside binding;GO:0016884//carbon-nitrogen ligase activity, with glutamine as amido-N-donor;GO:0097159//organic cyclic compound binding;GO:0032550//purine ribonucleoside binding;GO:0001882//nucleoside binding;GO:0036094//small molecule binding;GO:19…	GO:0009220//pyrimidine ribonucleotide biosynthetic process;GO:0006222//UMP biosynthetic process;GO:0006520//cellular amino acid metabolic process;GO:0006753//nucleoside phosphate metabolic process;GO:0019752//carboxylic acid metabolic process;GO:0006807//nitrogen compound metabolic process;GO:0009117//nucleotide metabolic process;GO:1901657//glycosyl compound metabolic process;GO:0006541//glutami…
CX2-6_1367	101	200.333	35.9033	70.2833	0.969065	1.5845e-08	1.70978e-07	no	pyrC	dihydroorotase [Enterococcus faecium E980] [Enterococcus faecium]	Metabolism;Metabolism	Global and overview maps;Nucleotide metabolism	ko01100//Metabolic pathways;ko00240//Pyrimidine metabolism	K01465;K01465	-	GO:0043167//ion binding;GO:0016810//hydrolase activity, acting on carbon-nitrogen (but not peptide) bonds;GO:0046872//metal ion binding;GO:0043169//cation binding;GO:0005488//binding;GO:0016787//hydrolase activity;GO:0003824//catalytic activity;GO:0046914//transition metal ion binding	GO:0046390//ribose phosphate biosynthetic process;GO:0046134//pyrimidine nucleoside biosynthetic process;GO:0019438//aromatic compound biosynthetic process;GO:0009130//pyrimidine nucleoside monophosphate biosynthetic process;GO:0019693//ribose phosphate metabolic process;GO:0009165//nucleotide biosynthetic process;GO:0009129//pyrimidine nucleoside monophosphate metabolic process;GO:0009156//ribon…
CX2-6_1368	83.6667	180.667	41.3967	87.5733	1.08098	2.48674e-09	3.06875e-08	yes	pyrB	aspartate carbamoyltransferase [Enterococcus faecium TX1330] [Enterococcus faecium]	Metabolism;Metabolism;Metabolism	Global and overview maps;Nucleotide metabolism;Amino acid metabolism	ko01100//Metabolic pathways;ko00240//Pyrimidine metabolism;ko00250//Alanine, aspartate and glutamate metabolism	K00609;K00609;K00609	-	GO:0043177//organic acid binding;GO:0031406//carboxylic acid binding;GO:0043167//ion binding;GO:0016740//transferase activity;GO:0016741//transferase activity, transferring one-carbon groups;GO:0003824//catalytic activity;GO:0043168//anion binding;GO:0036094//small molecule binding;GO:0005488//binding	GO:0009260//ribonucleotide biosynthetic process;GO:0071704//organic substance metabolic process;GO:0009117//nucleotide metabolic process;GO:0006220//pyrimidine nucleotide metabolic process;GO:0046390//ribose phosphate biosynthetic process;GO:1901576//organic substance biosynthetic process;GO:1901659//glycosyl compound biosynthetic process;GO:0019693//ribose phosphate metabolic process;GO:0046483/…
CX2-6_1369	153	251.333	54	87.92	0.703232	5.20347e-06	3.56108e-05	no	pyrP	uracil permease [Enterococcus faecium]	-	-	-	-	GO:0044425//membrane part;GO:0016020//membrane;GO:0031224//intrinsic component of membrane	GO:0005215//transporter activity;GO:0015205//nucleobase transmembrane transporter activity;GO:0022857//transmembrane transporter activity;GO:0022891//substrate-specific transmembrane transporter activity;GO:0005350//pyrimidine nucleobase transmembrane transporter activity;GO:0022892//substrate-specific transporter activity	GO:0009987//cellular process;GO:1902578//single-organism localization;GO:0071702//organic substance transport;GO:0044699//single-organism process;GO:0051234//establishment of localization;GO:0015855//pyrimidine nucleobase transport;GO:0015851//nucleobase transport;GO:0051179//localization;GO:0044763//single-organism cellular process;GO:0044765//single-organism transport;GO:0071705//nitrogen compo…
CX2-6_1370	37.3333	53.6667	30.4867	44.08	0.531946	0.0815566	0.178405	no	pyrR	bifunctional pyr operon transcriptional regulator/uracil phosphoribosyltransferase [Enterococcus faecium]	Metabolism;Metabolism	Global and overview maps;Nucleotide metabolism	ko01100//Metabolic pathways;ko00240//Pyrimidine metabolism	K02825;K02825	-	-	-

## Sheet: log2FC
id	log2(FC)Cd0-Cd1	log2(FC)Cd0-Cd5	log2(FC)Cd1-Cd5
CX2-6_1362	-4.28339	-3.64151	0.641877
CX2-6_1363	-3.65602	-2.58713	1.06889
CX2-6_1364	-4.00827	-3.05756	0.950711
CX2-6_1365	-4.67509	-3.66076	1.01432
CX2-6_1366	-4.98164	-3.78461	1.19702
CX2-6_1367	-5.38467	-4.4156	0.969065
CX2-6_1368	-5.44544	-4.36446	1.08098
CX2-6_1369	-6.56409	-5.86086	0.703232
CX2-6_1370	-5.90199	-5.37004	0.531946
