# Supplementary material for: Cadmium stress triggers significant metabolic reprogramming in Enterococcus faecium CX 2–6
Source: Comput Struct Biotechnol J. 2021 Oct 18;19:5678–87. doi: 10.1016/j.csbj.2021.10.021 (PMC8554106; doi:10.1016/j.csbj.2021.10.021)
Supplement: Supplementary data 6 [file mmc6.xls]

## Sheet: 121_Cd_publihed_genes
GeneID	Gene_Name	function_annotation	Species/Strains	Publication
gi|281374370	yahB	Universal stress protein A	Lactococcus lactis subsp. lactis KF147	PMID:27522548
gi|281375292	ykiE	Hypothetical protein LLKF 1102	Lactococcus lactis subsp. lactis KF147	PMID:27522548
gi|281374359	osmC	Osmotically inducible protein C	Lactococcus lactis subsp. lactis KF147	PMID:27522548
gi|124493857	frr	Frr protein	Lactococcus lactis subsp. cremoris MG1363	PMID:27522548
gi|552064148	ribH	6-7-dimethyl-8-ribityllumazine synthase	Lactococcus lactis subsp. lactis KLDS 4.0325	PMID:27522548
gi|281375624	yahB	Universal stress protein family protein	Lactococcus lactis subsp. lactis KF147	PMID:27522548
gi|281375905	gpsB	Guiding PBP1-shuttling protein	Lactococcus lactis subsp. lactis KF147	PMID:27522548
gi|499208758	adk	adenylate kinase	Lactococcus lactis	PMID:27522548
gi|281375587	ldhB	L-lactate dehydrogenase	Lactococcus lactis subsp. lactis KF147	PMID:27522548
gi|281376416	nusG	Transcription antitermination protein NusG	Lactococcus lactis subsp. lactis KF147	PMID:27522548
gi|281374764	cysK	Cysteine synthase	Lactococcus lactis subsp. lactis KF147	PMID:27522548
gi|502661510	ppiB	peptidyl-prolyl cis-trans isomerase	Lactococcus lactis	PMID:27522548
Q88YH9	clpP	ATP-dependent Clp protease proteolytic subunit	Lactobacillus plantarum	PMID:28446769
Q88YP9	lp_0699	Nucleoid-associated protein	Lactobacillus plantarum	PMID:28446769
F9USC3	lp_2993	Nucleotide-binding protein, universal stress protein UspA family	Lactobacillus plantarum	PMID:28446769
Q88UZ4	recA	Protein RecA	Lactobacillus plantarum	PMID:28446769
Q88YI7	uvrA	UvrABC system protein A	Lactobacillus plantarum	PMID:28446769
F9UT43	lp_0244	NADPH-dependent FMN reductase family protein	Lactobacillus plantarum	PMID:28446769
F9USL0	lp_3096	Short-chain dehydrogenase/oxidoreductase	Lactobacillus plantarum	PMID:28446769
F9UQD7	lp_2212	NADH-flavin reductase	Lactobacillus plantarum	PMID:28446769
F9UPR0	lp_1939	Oxidoreductase, medium-chain dehydrogenases/reductase (MDR)/ zinc-dependent alcohol dehydrogenase-like family	Lactobacillus plantarum	PMID:28446769
F9UM47	lp_0829	Nitroreductase family protein	Lactobacillus plantarum	PMID:28446769
F9USX2	lp_0159	Short-chain dehydrogenase/oxidoreductase	Lactobacillus plantarum	PMID:28446769
F9URK7	lp_2733	NADPH-dependent FMN reductase family protein	Lactobacillus plantarum	PMID:28446769
F9UMB3	lp_0912	Enoyl-[acyl-carrier protein] reductase (NADH)	Lactobacillus plantarum	PMID:28446769
F9UU82	lp_3403	2,5 diketo-D-gluconic acid-like reductase, NADP‚Äìdependent (Promiscuous)	Lactobacillus plantarum	PMID:28446769
F9UUC2	nox5	NADH oxidase	Lactobacillus plantarum	PMID:28446769
F9UL15	lp_0541	Ribosome-associated heat shock protein	Lactobacillus plantarum	PMID:28446769
P71478	CspP	Cold shock protein 1	Lactobacillus plantarum	PMID:28446769
F9UU50	copR	Transcription regulator of CopAB ATPases	Lactobacillus plantarum	PMID:28446769
F9USA1	lp_2967	Transcription regulator, MarR family	Lactobacillus plantarum	PMID:28446769
F9ULA6	lp_3549	Transcription regulator, DeoR family	Lactobacillus plantarum	PMID:28446769
Q88YX4	rpmG	50S ribosomal protein L33	Lactobacillus plantarum	PMID:28446769
Q890J8	rplI	50S ribosomal protein L9	Lactobacillus plantarum	PMID:28446769
F9UQP2	lp_2337	ATPase, AAA family	Lactobacillus plantarum	PMID:28446769
F9ULA4	lp_0641	Prophage P1 protein 18, DNA single-strand annealing protein RecT	Lactobacillus plantarum	PMID:28446769
F9UQY3	lp_2444	Prophage P2a protein 13	Lactobacillus plantarum	PMID:28446769
F9URZ6	endA	DNA-entry nuclease	Lactobacillus plantarum	PMID:28446769
F9UQA3	recD	ATP-dependent RecD-like DNA helicase	Lactobacillus plantarum	PMID:28446769
F9USV9	lp_0138	Nucleoside 2-deoxyribosyltransferase	Lactobacillus plantarum	PMID:28446769
F9USE5	lp_3018	ABC transporter, substrate binding protein	Lactobacillus plantarum	PMID:28446769
F9UP60	lp_1697	Adherence protein, chitin-binding domain	Lactobacillus plantarum	PMID:28446769
F9URD9	acm2	Cell wall hydrolase/muramidase	Lactobacillus plantarum	PMID:28446769
Q88VM8	dltC1	D-alanine‚Äìpoly(phosphoribitol) ligase subunit 2-1	Lactobacillus plantarum	PMID:28446769
Q88X40	dltC2	D-alanine‚Äìpoly(phosphoribitol) ligase subunit 2-2	Lactobacillus plantarum	PMID:28446769
F9UMX4	glf1	UDP-galactopyranose mutase	Lactobacillus plantarum	PMID:28446769
Q890D1	lp_0100	(cobalt/Putative) ABC transporter ATP-binding protein	Lactobacillus plantarum	PMID:28446769
F9UUF2	RafP	PTS-regulated carbohydrate transporter, GPH family, raffinose/melibiose/galactose (Can switch between symport (H+) and antiport (Lactose))	Lactobacillus plantarum	PMID:28446769
F9UP84	malT	Carbohydrate (Maltose)/proton symport transporter, GPH family	Lactobacillus plantarum	PMID:28446769
F9UTP2	pts6C	PTS system, cellobiose-specific EIIC component	Lactobacillus plantarum	PMID:28446769
F9UUH3	pts29C	PTS system, cellobiose-specific EIIC component	Lactobacillus plantarum	PMID:28446769
F9UUK9	pts35B	PTS system, galactitol-specific EIIB component	Lactobacillus plantarum	PMID:28446769
F9UTT8	lp_0336	biotin transporter	Lactobacillus plantarum	PMID:28446769
F9USB7	livA	branched-chain amino acid ABC transporter, substrate binding protein	Lactobacillus plantarum	PMID:28446769
F9UMX3	glpF4	Glycerol uptake facilitator protein	Lactobacillus plantarum	PMID:28446769
F9UTW9	glpF3	Glycerol uptake facilitator protein	Lactobacillus plantarum	PMID:28446769
F9USA6	lp_2974	ABC transporter, substrate binding protein	Lactobacillus plantarum	PMID:28446769
F9URY7	lp_2893	ABC transporter, ATP-binding and permease protein	Lactobacillus plantarum	PMID:28446769
F9UR63	lp_2543	ABC transporter, ATP-binding protein	Lactobacillus plantarum	PMID:28446769
F9UR61	lp_2541	ABC transporter, substrate binding protein	Lactobacillus plantarum	PMID:28446769
F9UMQ1	aroA	phospho-2-dehydro-3-deoxyheptonate aldolase / chorismate mutase	Lactobacillus plantarum	PMID:28446769
F9UT53	cblB	cystathionine beta-lyase / cystathionine gamma-lyase	Lactobacillus plantarum	PMID:28446769
Q88V04	queA	S-adenosylmethionine:tRNA ribosyltransferase-isomerase	Lactobacillus plantarum	PMID:28446769
F9UN77	metH	homocysteine S-methyltransferase (cobalamin-dependent)	Lactobacillus plantarum	PMID:28446769
Q88UT5	glyA	glycine hydroxymethyltransferase	Lactobacillus plantarum	PMID:28446769
Q88TY1	dsdA	Probable D-serine dehydratase	Lactobacillus plantarum	PMID:28446769
O08322	argF	ornithine carbamoyltransferase	Lactobacillus plantarum	PMID:28446769
Q88Y39	asnA	aspartate-ammonia ligase	Lactobacillus plantarum	PMID:28446769
F9UQQ5	gcsH2	Glycine cleavage system, H protein	Lactobacillus plantarum	PMID:28446769
F9UP85	mapA	Maltose phosphorylase	Lactobacillus plantarum	PMID:28446769
F9URA8	tal1	Transaldolase	Lactobacillus plantarum	PMID:28446769
F9USY2	dak3	Dihydroxyacetone phosphotransferase, phosphoryl donor protein	Lactobacillus plantarum	PMID:28446769
Q88S87	lp_3551	Probable phosphoketolase 2	Lactobacillus plantarum	PMID:28446769
F9UT17	ack1	Acetate kinase	Lactobacillus plantarum	PMID:28446769
F9UTV9	accB3	acetyl-CoA carboxylase, biotin carboxyl carrier protein	Lactobacillus plantarum	PMID:28446769
F9UM63	pox1	pyruvate oxidase	Lactobacillus plantarum	PMID:28446769
F9UTJ5	pflB	formate C-acetyltransferase	Lactobacillus plantarum	PMID:28446769
F9UTJ6	pflA	Pyruvate formate-lyase-activating enzyme	Lactobacillus plantarum	PMID:28446769
F9ULK7	rbsK1	Ribokinase	Lactobacillus plantarum	PMID:28446769
Q88RZ2	rbsD	D-ribose mutarotase	Lactobacillus plantarum	PMID:28446769
Q88S37	iolE	Inosose dehydratase	Lactobacillus plantarum	PMID:28446769
Q88S38	iolG	Inositol 2-dehydrogenase/D-chiro-inositol 3-dehydrogenase	Lactobacillus plantarum	PMID:28446769
F9ULG2	lp_3608	Myo-inositol 2-dehydrogenase-like (Promiscuous)	Lactobacillus plantarum	PMID:28446769
F9ULG4	lp_3612	Myo-inositol 2-dehydrogenase-like (Promiscuous)	Lactobacillus plantarum	PMID:28446769
F9UP02	acpA1	Acyl carrier protein	Lactobacillus plantarum	PMID:28446769
F9UP36	acpA2	Acyl carrier protein	Lactobacillus plantarum	PMID:28446769
F9USY0	dak1B	dihydroxyacetone phosphotransferase, dihydroxyacetone binding subunit	Lactobacillus plantarum	PMID:28446769
F9UQP7	glpQ3	Glycerophosphodiester phosphodiesterase	Lactobacillus plantarum	PMID:28446769
F9UTW8	glpD	Glycerol-3-phosphate dehydrogenase, FAD-dependent	Lactobacillus plantarum	PMID:28446769
F9USY1	dak2	dihydroxyacetone phosphotransferase, ADP-binding subunit	Lactobacillus plantarum	PMID:28446769
Q88ZF1	glpK	glycerol kinase 1	Lactobacillus plantarum	PMID:28446769
Q88Z91	ispE	4-diphosphocytidyl-2-C-methyl-D-erythritol kinase	Lactobacillus plantarum	PMID:28446769
P77889	pyrE	orotate phosphoribosyltransferase	Lactobacillus plantarum	PMID:28446769
P77888	pyrF	orotidine-5'-phosphate decarboxylase	Lactobacillus plantarum	PMID:28446769
P77887	pyrD	Dihydroorotate dehydrogenase A (fumarate)	Lactobacillus plantarum	PMID:28446769
P77886	pyrAB	carbamoyl-phosphate synthase, pyrimidine-specific, large chain	Lactobacillus plantarum	PMID:28446769
P77885	pyrAA	carbamoyl-phosphate synthase, pyrimidine-specific, small chain	Lactobacillus plantarum	PMID:28446769
P77884	pyrC	dihydroorotase	Lactobacillus plantarum	PMID:28446769
F9ULS9	nrdF	ribonucleoside-diphosphate reductase, beta chain	Lactobacillus plantarum	PMID:28446769
F9UNI1	ribA	GTP cyclohydrolase-2	Lactobacillus plantarum	PMID:28446769
F9ULT0	nrdE	ribonucleoside-diphosphate reductase subunit alpha	Lactobacillus plantarum	PMID:28446769
F9ULM1	lp_3678	Cell surface protein, CscA/DUF916 family	Lactobacillus plantarum	PMID:28446769
F9ULM2	lp_3679	Cell surface protein, CscB family	Lactobacillus plantarum	PMID:28446769
F9UNG7	lp_1417	Hypothetical membrane protein	Lactobacillus plantarum	PMID:28446769
F9URZ3	lp_2901	Hypothetical membrane protein	Lactobacillus plantarum	PMID:28446769
F9ULL8	sip3	Signal peptidase I	Lactobacillus plantarum	PMID:28446769
F9USP4	lp_3134	Extracellular protein, DUF 1093 family, membrane-bound	Lactobacillus plantarum	PMID:28446769
F9UTC2	lp_3218	Extracellular protein, membrane-anchored	Lactobacillus plantarum	PMID:28446769
F9UTQ8	lp_0304	Extracellular transglycosylase	Lactobacillus plantarum	PMID:28446769
F9UR44	lp_2519	Cell surface hydrolase, DUF915 family, membrane-bound	Lactobacillus plantarum	PMID:28446769
F9URQ4	lp_2787	Hydrolase, HAD superfamily, Cof family	Lactobacillus plantarum	PMID:28446769
F9UUK7	lp_3545	D-arabitol-phosphate dehydrogenase	Lactobacillus plantarum	PMID:28446769
F9ULK4	srlD2	sorbitol-6-phosphate 2-dehydrogenase	Lactobacillus plantarum	PMID:28446769
Q88X16	ribH	6,7-dimethyl-8-ribityllumazine synthase	Lactobacillus plantarum	PMID:28446769
F9ULL2	padA	Phenolic acid decarboxylase	Lactobacillus plantarum	PMID:28446769
F9US31	lp_2953	Esterase	Lactobacillus plantarum	PMID:28446769
F9UQA4	lp_2169	Uncharacterized protein	Lactobacillus plantarum	PMID:28446769
F9UR87	lp_2573	Uncharacterized protein	Lactobacillus plantarum	PMID:28446769
F9URN6	lp_2765	Uncharacterized protein	Lactobacillus plantarum	PMID:28446769
F9UTE8	lp_3250	Uncharacterized protein	Lactobacillus plantarum	PMID:28446769
Q88V12	lp_2275	UPF0297 protein	Lactobacillus plantarum	PMID:28446769
