# Supplementary material for: Cadmium stress triggers significant metabolic reprogramming in Enterococcus faecium CX 2–6
Source: Comput Struct Biotechnol J. 2021 Oct 18;19:5678–87. doi: 10.1016/j.csbj.2021.10.021 (PMC8554106; doi:10.1016/j.csbj.2021.10.021)
Supplement: Supplementary data 7 [file mmc7.xls]

## Sheet: sRNA_mapping_locations_all.cove
target is IS	# of hit regions	intergenic or overlap/anti-sense	Match type	RNA_ID	start	end	strand	matched protein_ID	overlap	identity	mismatch	length	ncRNA_cd0_vs_cd1_log2(FC)	ncRNA_cd0_vs_cd5_log2(FC)	ncRNA_cd1_vs_cd5_log2(FC)	cd0_vs_cd1_log2(FC)	cd0_vs_cd5_log2(FC)	cd1_vs_cd5_log2(FC)	annotation
	1	x	Self	predRNA11	202626	202290	-	CX2-6_0207;+|CX2-6_0208;+		100	0	336	-1.48568	NS	NS	NS|NS	NS|NS	NS|NS	S-adenosylmethionine:tRNA ribosyltransferase-isomerase [Enterococcus faecium]| magnesium-transporting ATPase [Enterococcus faecium]
	1	x	Self	predRNA12	234783	234881	+	CX2-6_0237;-|CX2-6_0239;+		100	0	98	NS	NS	NS	NS|NS	NS|NS	NS|NS	pentapeptide repeat protein [Enterococcus faecium EnGen0015] [Enterococcus faecium]| translation initiation factor IF3 [Enterococcus faecium DO] [Enterococcus faecium]
	1	x	Self	predRNA14	251778	251724	-	CX2-6_0252;-|CX2-6_0253;-		100	0	54	-1.5222	-1.55588	NS	NS|NS	NS|NS	NS|NS	regulatory protein [Enterococcus faecium 1,231,408] [Enterococcus faecium]| GntR family transcriptional regulator [Enterococcus faecium]
	1	o	Self	predRNA17	264249	264076	-	CX2-6_0267;+	overlap_right_sRNALength173_overlaplength29	100	0	173	-2.86107	-3.3076	NS	-2.30258	-3.25467	NS	organic hydroperoxide reductase (plasmid) [Enterococcus faecium]
	1	o	Self	predRNA18	439701	439835	+	CX2-6_0426;-		100	0	134	-1.70209	-5.2629	-3.56081	NS	-4.4684	-3.68053	accessory protein regulator protein B [Enterococcus faecium TX1330] [Enterococcus faecium]
	1	x	Self	predRNA20	452491	452372	-	CX2-6_0433;-|CX2-6_0434;-		100	0	119	2.41238	3.59924	1.18686	NS| 2.698037	1.094716| 3.462157	NS|NS	S-ribosylhomocysteine lyase [Enterococcus faecium]| cystathionine gamma-synthase [Enterococcus faecium Com15] [Enterococcus faecium]
IS	10	o	Self	predRNA22	571970	571721	-	CX2-6_0545;+		100	0	249	2.90197	2.62709	NS	3.96018	3.46039	NS	IS30 family transposase [Enterococcus faecium]
IS	10	o	Self	predRNA23	573972	575139	+	CX2-6_0547;-		100	0	1167	4.10348	3.28764	NS	NS	NS	NS	IS110 family transposase [Enterococcus faecium]
IS	10	o	Self	predRNA24	612378	613545	+	CX2-6_0586;-		100	0	1167	4.32299	3.53789	NS	NS	NS	NS	IS110 family transposase [Enterococcus faecium]
IS	10	o	Self	predRNA26	683398	683149	-	CX2-6_0652;+		100	0	249	2.25341	1.66507	NS	NS	NS	NS	IS30 family transposase [Enterococcus faecium]
	1	x	Self	predRNA27	761804	761854	+	CX2-6_0731;+|CX2-6_0732;+		100	0	50	NS	NS	NS	NS| 1.196009	NS| 1.300852	NS|NS	glyceraldehyde-3-phosphate dehydrogenase (phosphorylating) [Enterococcus faecium DO] [Enterococcus faecium]| phosphoglycerate kinase [Enterococcus faecium TX1330] [Enterococcus faecium]
	1	o	Self	predRNA30	792071	791981	-	CX2-6_0766;+		100	0	90	-2.28825	-2.56922	NS	-1.29236	-1.92745	NS	ribosomal subunit interface protein [Enterococcus faecium TX1330] [Enterococcus faecium]
	1	o	Self	predRNA31	792330	792164	-	CX2-6_0766;+		100	0	166	-3.04727	-3.57959	NS	-1.29236	-1.92745	NS	ribosomal subunit interface protein [Enterococcus faecium TX1330] [Enterococcus faecium]
	1	x	Self	predRNA32	845071	844873	-	CX2-6_0816;-|CX2-6_0817;+		100	0	198	NS	NS	NS	1.872057|NS	1.899855|NS	NS|NS	branched-chain amino acid transporter II carrier protein [Enterococcus sp. HMSC067C01]| PhoH family protein [Enterococcus faecium]
	1	x	Self	predRNA33	896460	896518	+	CX2-6_0864;+|CX2-6_0865;+		100	0	58	NS	1.1864	NS	1.255316|NS	NS|-1.383967	NS|-1.094914	asparaginyl-tRNA synthetase [Enterococcus faecium E1071] [Enterococcus faecium]| hypothetical protein [Enterococcus faecium]
	1	o	Self	predRNA34	946040	946696	+	CX2-6_0917;-		100	0	656	4.73668	6.10492	1.36824	3.7263	5.17642	1.45013	site-specific integrase [Enterococcus sp. HMSC063D12]
	1	x	Self	predRNA35	947175	947428	+	CX2-6_0917;-|CX2-6_0918;-		100	0	253	4.9179	5.96395	1.04605	3.726297|NS	5.176422|NS	1.450125|NS	site-specific integrase [Enterococcus sp. HMSC063D12]| LexA repressor [Enterococcus faecium]
	1	o	Self	predRNA38	962530	962596	+	CX2-6_0945;-	overlap_right_sRNALength66_overlaplength17	100	0	66	2.64167	4.71767	2.076	NS	NS	-1.31298	phage protein [Enterococcus faecium MRSN 4777] [Enterococcus faecium]
	1	x	Self	predRNA39	962757	962874	+	CX2-6_0945;-|CX2-6_0946;+		100	0	117	1.8281	4.14912	2.32102	NS| 3.550873	NS| 4.994488	-1.312975| 1.443615	phage protein [Enterococcus faecium MRSN 4777] [Enterococcus faecium]| hypothetical protein [Enterococcus faecium]
	1	x	Self	predRNA4	74007	74073	+	CX2-6_0083;+|CX2-6_0084;+		100	0	66	3.03052	3.79442	NS	2.904664| 2.552039	3.353047| 3.094835	NS|NS	preprotein translocase subunit SecY [Enterococcus faecium DO] [Enterococcus faecium]| adenylate kinase [Enterococcus faecium DO] [Enterococcus faecium]
	2	o	Self	predRNA44	986272	986429	+	CX2-6_0972;-		100	0	157	3.00909	4.11927	1.11018	NS	2.27999	1.13222	hypothetical protein [Enterococcus faecium]
IS	10	o	Self	predRNA45	1012126	1011864	-	CX2-6_1003;+		100	0	262	2.54678	2.6627	NS	-7.59314	2.73758	10.3307	transposase [Enterococcus faecium E980] [Enterococcus faecium]
IS	10	o	Self	predRNA46	1012498	1012249	-	CX2-6_1003;+		100	0	249	2.63453	1.56247	-1.07206	-7.59314	2.73758	10.3307	transposase [Enterococcus faecium E980] [Enterococcus faecium]
IS	10	o	Self	predRNA47	1012504	1012249	-	CX2-6_1003;+		100	0	255	1.35984	NS	NS	-7.59314	2.73758	10.3307	transposase [Enterococcus faecium E980] [Enterococcus faecium]
IS	10	o	Self	predRNA48	1088108	1088351	+	CX2-6_1080;-		100	0	243	2.88111	1.82233	NS	3.26894	NS	NS	IS30 family transposase [Enterococcus faecium]
IS	10	o	Self	predRNA50	1217268	1217517	+	CX2-6_1194;-		100	0	249	1.91631	1.12523	NS	3.26894	NS	NS	IS30 family transposase [Enterococcus faecium]
IS	10	o	Self	predRNA51	1217640	1217883	+	CX2-6_1194;-		100	0	243	3.17311	2.6549	NS	3.26894	NS	NS	IS30 family transposase [Enterococcus faecium]
	1	o	Self	predRNA53	1225416	1225617	+	CX2-6_1205;-		100	0	201	-2.28235	-2.58742	NS	-3.35394	-4.09265	NS	Hsp20/alpha crystallin family protein [Enterococcus faecium TX1330] [Enterococcus faecium]
	1	o	Self	predRNA57	1261652	1261481	-	CX2-6_1249;+		100	0	171	NS	-2.56922	-1.51524	NS	NS	NS	accessory protein regulator protein B [Enterococcus faecium SD2A-2] [Enterococcus faecium]
	1	o	Self	predRNA6	132209	132327	+	CX2-6_0141;-	overlap_right_sRNALength118_overlaplength52	100	0	118	NS	1.11822	NS	NS	NS	NS	hypothetical protein EfmE980_0553 [Enterococcus faecium E980] [Enterococcus faecium]
	1	o	Self	predRNA60	1368993	1369153	+	CX2-6_1357;-		100	0	160	1.80042	1.10533	NS	NS	NS	NS	SIS domain protein [Enterococcus faecium TX1330] [Enterococcus faecium]
IS	10	o	Self	predRNA62	1442191	1443004	+	CX2-6_1428;-		100	0	813	4.30896	3.4975	NS	NS	NS	NS	IS110 family transposase [Enterococcus faecium]
IS	10	o	Self	predRNA63	1472159	1472408	+	CX2-6_1456;-		100	0	249	2.17318	1.44597	NS	NS	NS	NS	IS30 family transposase [Enterococcus faecium]
	1	x	Self	predRNA65	1573211	1573123	-	CX2-6_1556;-|CX2-6_1557;-		100	0	88	1.23516	1.63167	NS	NS|NS	NS| 1.041394	NS|NS	ABC transporter permease [Enterococcus faecium EnGen0015] [Enterococcus faecium]| pyruvate/2-oxoglutarate dehydrogenase complex, dihydrolipoamide dehydrogenase [Enterococcus faecium E980] [Enterococcus faecium]
	1	x	Self	predRNA66	1626013	1625959	-	CX2-6_1608;-|CX2-6_1609;-		100	0	54	2.7323	2.19788	NS	2.963586|NS	2.231356|NS	NS|NS	DNA-binding protein HU [Enterococcus mundtii]| ribosome biogenesis GTPase Der [Enterococcus faecium TX1330] [Enterococcus faecium]
IS	10	o	Self	predRNA68	1674313	1673676	-	CX2-6_1650;+		100	0	637	4.30266	3.68249	NS	1.9285	NS	NS	IS110 family transposase [Enterococcus faecium]
IS	10	o	Self	predRNA69	1674843	1674498	-	CX2-6_1650;+		100	0	345	3.40257	2.55331	NS	1.9285	NS	NS	IS110 family transposase [Enterococcus faecium]
IS	10	o	Self	predRNA7	154565	154382	-	CX2-6_0166;+		100	0	183	14.345	13.342	NS	NS	NS	NS	IS110 family transposase [Enterococcus faecium]
IS	10	o	Self	predRNA70	1713907	1713658	-	CX2-6_1694;+		100	0	249	2.22379	2.23147	NS	10.5417	8.57449	-1.96725	transposase [Enterococcus faecium E980] [Enterococcus faecium]
IS	10	o	Self	predRNA73	1795889	1796755	+	CX2-6_1768;-		100	0	866	3.88096	3.25423	NS	NS	NS	NS	transposase, IS116/IS110/IS902 family [Enterococcus faecium 505] [Enterococcus faecium]
IS	10	o	Self	predRNA74	1796851	1797034	+	CX2-6_1768;-		100	0	183	4.83378	5.19586	NS	NS	NS	NS	transposase, IS116/IS110/IS902 family [Enterococcus faecium 505] [Enterococcus faecium]
	1	x	Self	predRNA77	1910309	1910224	-	CX2-6_1885;-|CX2-6_1886;-		100	0	85	NS	NS	NS	NS|-1.692544	NS|-1.748469	NS|NS	sulfate transporter family/stas domain protein [Enterococcus faecium E980] [Enterococcus faecium]| membrane protein [Enterococcus faecium EnGen0015] [Enterococcus faecium]
IS	10	o	Self	predRNA79	1955582	1955789	+	CX2-6_1932;-		100	0	207	1.55079	1.1902	NS	NS	NS	NS	IS30 family transposase [Enterococcus faecium]
IS	10	o	Self	predRNA8	155160	154691	-	CX2-6_0166;+		100	0	469	3.61814	2.88316	NS	NS	NS	NS	IS110 family transposase [Enterococcus faecium]
IS	10	o	Self	predRNA81	1990007	1988883	-	CX2-6_1963;+		100	0	1124	4.17658	3.38424	NS	NS	-1.77774	NS	IS110 family transposase [Enterococcus faecium]
	1	o	Self	predRNA82	1995582	1995724	+	CX2-6_1971;-		100	0	142	NS	NS	NS	-1.88566	-1.8514	NS	MULTISPECIES: hypothetical protein [Enterococcus]
IS	10	o	Self	predRNA83	1997290	1997497	+	CX2-6_1973;-		100	0	207	1.75504	1.08555	NS	NS	NS	NS	IS30 family transposase [Enterococcus faecium]
IS	10	o	Self	predRNA84	1997588	1997784	+	CX2-6_1973;-		100	0	196	3.3579	3.02519	NS	NS	NS	NS	IS30 family transposase [Enterococcus faecium]
	1	x	Self	predRNA86	2059044	2058914	-	CX2-6_2028;-|CX2-6_2029;-		100	0	130	NS	NS	-1.44993	NS|NS	-1.978678|NS	-1.525523|NS	folate ECF transporter [Enterococcus faecium]| methylglyoxal synthase [Enterococcus faecium]
IS	10	o	Self	predRNA87	2143530	2143350	-	CX2-6_2113;+		100	0	180	2.51717	2.9031	NS	1.95177	NS	NS	IS30 family transposase [Enterococcus faecium]
IS	10	o	Self	predRNA88	2143965	2143740	-	CX2-6_2113;+		100	0	225	1.81813	1.27117	NS	1.95177	NS	NS	IS30 family transposase [Enterococcus faecium]
	1	o	Self	predRNA89	2235387	2235583	+	CX2-6_2205;-		100	0	196	NS	NS	NS	1.14839	1.00142	NS	transcriptional regulator Spx [Enterococcus faecium]
IS	10	o	Self	predRNA9	155518	155305	-	CX2-6_0166;+		100	0	213	3.94403	3.02168	NS	NS	NS	NS	IS110 family transposase [Enterococcus faecium]
IS	10	o	Self	predRNA93	2298497	2299664	+	CX2-6_2259;-		100	0	1167	4.05266	3.16566	NS	NS	NS	NS	IS110 family transposase [Enterococcus faecium]
	1	x	Self	predRNA97	2507486	2507726	+	CX2-6_2433;-|CX2-6_2434;+		100	0	240	2.24096	3.49704	1.25608	NS|-2.254264	NS|NS	NS|NS	DNA-directed RNA polymerase, beta subunit [Enterococcus faecium 505] [Enterococcus faecium]| ABC transporter substrate-binding protein [Enterococcus faecium EnGen0015] [Enterococcus faecium]
			Non-self	predRNA17	264249	264076	-	CX2-6_0267;+|CX2-6_0268;+	overlap_left_sRNALength173_overlaplength144	100	0	173	-2.86107	-3.3076	NS	-2.30258|-2.014609	-3.254669|-2.419903	NS|NS	organic hydroperoxide reductase (plasmid) [Enterococcus faecium]| MULTISPECIES: hypothetical protein [Bacteria]
			Non-self	predRNA17	264249	264076	-	CX2-6_0267;+|CX2-6_0268;+	overlap_right_sRNALength173_overlaplength162	100	0	173	-2.86107	-3.3076	NS	-2.30258|-2.014609	-3.254669|-2.419903	NS|NS	organic hydroperoxide reductase (plasmid) [Enterococcus faecium]| MULTISPECIES: hypothetical protein [Bacteria]
			Non-self	predRNA17	264249	264076	-	CX2-6_0268;+	overlap_left_sRNALength173_overlaplength11	100	0	173	-2.86107	-3.3076	NS	-2.01461	-2.4199	NS	MULTISPECIES: hypothetical protein [Bacteria]
			Non-self	predRNA22	683398	683149	-	CX2-6_0652;+		100	0	249	2.90197	2.62709	NS	NS	NS	NS	IS30 family transposase [Enterococcus faecium]
			Non-self	predRNA22	1012498	1012249	-	CX2-6_1003;+		100	0	249	2.90197	2.62709	NS	-7.59314	2.73758	10.3307	transposase [Enterococcus faecium E980] [Enterococcus faecium]
			Non-self	predRNA22	1087736	1087985	+	CX2-6_1080;-		100	0	249	2.90197	2.62709	NS	3.26894	NS	NS	IS30 family transposase [Enterococcus faecium]
			Non-self	predRNA22	1217268	1217517	+	CX2-6_1194;-		100	0	249	2.90197	2.62709	NS	3.26894	NS	NS	IS30 family transposase [Enterococcus faecium]
			Non-self	predRNA22	1472159	1472408	+	CX2-6_1456;-		100	0	249	2.90197	2.62709	NS	NS	NS	NS	IS30 family transposase [Enterococcus faecium]
			Non-self	predRNA22	1713907	1713658	-	CX2-6_1694;+		100	0	249	2.90197	2.62709	NS	10.5417	8.57449	-1.96725	transposase [Enterococcus faecium E980] [Enterococcus faecium]
			Non-self	predRNA22	1955540	1955789	+	CX2-6_1932;-		100	0	249	2.90197	2.62709	NS	NS	NS	NS	IS30 family transposase [Enterococcus faecium]
			Non-self	predRNA22	1997248	1997497	+	CX2-6_1973;-		100	0	249	2.90197	2.62709	NS	NS	NS	NS	IS30 family transposase [Enterococcus faecium]
			Non-self	predRNA22	2143965	2143716	-	CX2-6_2113;+		100	0	249	2.90197	2.62709	NS	1.95177	NS	NS	IS30 family transposase [Enterococcus faecium]
			Non-self	predRNA23	155527	154360	-	CX2-6_0166;+		98.973	12	1167	4.10348	3.28764	NS	NS	NS	NS	IS110 family transposase [Enterococcus faecium]
			Non-self	predRNA23	382241	383408	+	CX2-6_0377;-		99.144	10	1167	4.10348	3.28764	NS	NS	NS	NS	transposase, IS116/IS110/IS902 family [Enterococcus faecium 505] [Enterococcus faecium]
			Non-self	predRNA23	612378	613545	+	CX2-6_0586;-		100	0	1167	4.10348	3.28764	NS	NS	NS	NS	IS110 family transposase [Enterococcus faecium]
			Non-self	predRNA23	1441837	1443004	+	CX2-6_1428;-		100	0	1167	4.10348	3.28764	NS	NS	NS	NS	IS110 family transposase [Enterococcus faecium]
			Non-self	predRNA23	1559429	1560596	+	CX2-6_1543;-		99.914	1	1167	4.10348	3.28764	NS	NS	NS	-1.10488	IS110 family transposase [Enterococcus faecium]
			Non-self	predRNA23	1674843	1673676	-	CX2-6_1650;+		99.829	2	1167	4.10348	3.28764	NS	1.9285	NS	NS	IS110 family transposase [Enterococcus faecium]
			Non-self	predRNA23	1795889	1797056	+	CX2-6_1768;-		99.144	10	1167	4.10348	3.28764	NS	NS	NS	NS	transposase, IS116/IS110/IS902 family [Enterococcus faecium 505] [Enterococcus faecium]
			Non-self	predRNA23	1990029	1988862	-	CX2-6_1963;+		99.572	5	1167	4.10348	3.28764	NS	NS	-1.77774	NS	IS110 family transposase [Enterococcus faecium]
			Non-self	predRNA23	2298497	2299664	+	CX2-6_2259;-		100	0	1167	4.10348	3.28764	NS	NS	NS	NS	IS110 family transposase [Enterococcus faecium]
			Non-self	predRNA24	155527	154360	-	CX2-6_0166;+		98.973	12	1167	4.32299	3.53789	NS	NS	NS	NS	IS110 family transposase [Enterococcus faecium]
			Non-self	predRNA24	382241	383408	+	CX2-6_0377;-		99.144	10	1167	4.32299	3.53789	NS	NS	NS	NS	transposase, IS116/IS110/IS902 family [Enterococcus faecium 505] [Enterococcus faecium]
			Non-self	predRNA24	573972	575139	+	CX2-6_0547;-		100	0	1167	4.32299	3.53789	NS	NS	NS	NS	IS110 family transposase [Enterococcus faecium]
			Non-self	predRNA24	1441837	1443004	+	CX2-6_1428;-		100	0	1167	4.32299	3.53789	NS	NS	NS	NS	IS110 family transposase [Enterococcus faecium]
			Non-self	predRNA24	1559429	1560596	+	CX2-6_1543;-		99.914	1	1167	4.32299	3.53789	NS	NS	NS	-1.10488	IS110 family transposase [Enterococcus faecium]
			Non-self	predRNA24	1674843	1673676	-	CX2-6_1650;+		99.829	2	1167	4.32299	3.53789	NS	1.9285	NS	NS	IS110 family transposase [Enterococcus faecium]
			Non-self	predRNA24	1795889	1797056	+	CX2-6_1768;-		99.144	10	1167	4.32299	3.53789	NS	NS	NS	NS	transposase, IS116/IS110/IS902 family [Enterococcus faecium 505] [Enterococcus faecium]
			Non-self	predRNA24	1990029	1988862	-	CX2-6_1963;+		99.572	5	1167	4.32299	3.53789	NS	NS	-1.77774	NS	IS110 family transposase [Enterococcus faecium]
			Non-self	predRNA24	2298497	2299664	+	CX2-6_2259;-		100	0	1167	4.32299	3.53789	NS	NS	NS	NS	IS110 family transposase [Enterococcus faecium]
			Non-self	predRNA26	571970	571721	-	CX2-6_0545;+		100	0	249	2.25341	1.66507	NS	3.96018	3.46039	NS	IS30 family transposase [Enterococcus faecium]
			Non-self	predRNA26	1012498	1012249	-	CX2-6_1003;+		100	0	249	2.25341	1.66507	NS	-7.59314	2.73758	10.3307	transposase [Enterococcus faecium E980] [Enterococcus faecium]
			Non-self	predRNA26	1087736	1087985	+	CX2-6_1080;-		100	0	249	2.25341	1.66507	NS	3.26894	NS	NS	IS30 family transposase [Enterococcus faecium]
			Non-self	predRNA26	1217268	1217517	+	CX2-6_1194;-		100	0	249	2.25341	1.66507	NS	3.26894	NS	NS	IS30 family transposase [Enterococcus faecium]
			Non-self	predRNA26	1472159	1472408	+	CX2-6_1456;-		100	0	249	2.25341	1.66507	NS	NS	NS	NS	IS30 family transposase [Enterococcus faecium]
			Non-self	predRNA26	1713907	1713658	-	CX2-6_1694;+		100	0	249	2.25341	1.66507	NS	10.5417	8.57449	-1.96725	transposase [Enterococcus faecium E980] [Enterococcus faecium]
			Non-self	predRNA26	1955540	1955789	+	CX2-6_1932;-		100	0	249	2.25341	1.66507	NS	NS	NS	NS	IS30 family transposase [Enterococcus faecium]
			Non-self	predRNA26	1997248	1997497	+	CX2-6_1973;-		100	0	249	2.25341	1.66507	NS	NS	NS	NS	IS30 family transposase [Enterococcus faecium]
			Non-self	predRNA26	2143965	2143716	-	CX2-6_2113;+		100	0	249	2.25341	1.66507	NS	1.95177	NS	NS	IS30 family transposase [Enterococcus faecium]
			Non-self	predRNA38	962530	962596	+	CX2-6_0945;-|CX2-6_0946;+	overlap_left_sRNALength66_overlaplength49	100	0	66	2.64167	4.71767	2.076	NS| 3.550873	NS| 4.994488	-1.312975| 1.443615	phage protein [Enterococcus faecium MRSN 4777] [Enterococcus faecium]| hypothetical protein [Enterococcus faecium]
			Non-self	predRNA44	1010174	1010331	+	CX2-6_1001;-		95.57	7	157	3.00909	4.11927	1.11018	NS	NS	4.09441	hypothetical protein [Enterococcus faecium]
			Non-self	predRNA45	571598	571336	-	CX2-6_0545;+		99.62	1	262	2.54678	2.6627	NS	3.96018	3.46039	NS	IS30 family transposase [Enterococcus faecium]
			Non-self	predRNA45	683026	682764	-	CX2-6_0652;+		99.24	2	262	2.54678	2.6627	NS	NS	NS	NS	IS30 family transposase [Enterococcus faecium]
			Non-self	predRNA45	1088108	1088370	+	CX2-6_1080;-		100	0	262	2.54678	2.6627	NS	3.26894	NS	NS	IS30 family transposase [Enterococcus faecium]
			Non-self	predRNA45	1217640	1217902	+	CX2-6_1194;-		100	0	262	2.54678	2.6627	NS	3.26894	NS	NS	IS30 family transposase [Enterococcus faecium]
			Non-self	predRNA45	1472531	1472793	+	CX2-6_1456;-		99.24	2	262	2.54678	2.6627	NS	NS	NS	NS	IS30 family transposase [Enterococcus faecium]
			Non-self	predRNA45	1713535	1713273	-	CX2-6_1694;+		99.62	1	262	2.54678	2.6627	NS	10.5417	8.57449	-1.96725	transposase [Enterococcus faecium E980] [Enterococcus faecium]
			Non-self	predRNA45	1955912	1956174	+	CX2-6_1932;-		99.62	1	262	2.54678	2.6627	NS	NS	NS	NS	IS30 family transposase [Enterococcus faecium]
			Non-self	predRNA45	1997620	1997882	+	CX2-6_1973;-		100	0	262	2.54678	2.6627	NS	NS	NS	NS	IS30 family transposase [Enterococcus faecium]
			Non-self	predRNA45	2143593	2143331	-	CX2-6_2113;+		100	0	262	2.54678	2.6627	NS	1.95177	NS	NS	IS30 family transposase [Enterococcus faecium]
			Non-self	predRNA46	571970	571721	-	CX2-6_0545;+		100	0	249	2.63453	1.56247	-1.07206	3.96018	3.46039	NS	IS30 family transposase [Enterococcus faecium]
			Non-self	predRNA46	683398	683149	-	CX2-6_0652;+		100	0	249	2.63453	1.56247	-1.07206	NS	NS	NS	IS30 family transposase [Enterococcus faecium]
			Non-self	predRNA46	1087736	1087985	+	CX2-6_1080;-		100	0	249	2.63453	1.56247	-1.07206	3.26894	NS	NS	IS30 family transposase [Enterococcus faecium]
			Non-self	predRNA46	1217268	1217517	+	CX2-6_1194;-		100	0	249	2.63453	1.56247	-1.07206	3.26894	NS	NS	IS30 family transposase [Enterococcus faecium]
			Non-self	predRNA46	1472159	1472408	+	CX2-6_1456;-		100	0	249	2.63453	1.56247	-1.07206	NS	NS	NS	IS30 family transposase [Enterococcus faecium]
			Non-self	predRNA46	1713907	1713658	-	CX2-6_1694;+		100	0	249	2.63453	1.56247	-1.07206	10.5417	8.57449	-1.96725	transposase [Enterococcus faecium E980] [Enterococcus faecium]
			Non-self	predRNA46	1955540	1955789	+	CX2-6_1932;-		100	0	249	2.63453	1.56247	-1.07206	NS	NS	NS	IS30 family transposase [Enterococcus faecium]
			Non-self	predRNA46	1997248	1997497	+	CX2-6_1973;-		100	0	249	2.63453	1.56247	-1.07206	NS	NS	NS	IS30 family transposase [Enterococcus faecium]
			Non-self	predRNA46	2143965	2143716	-	CX2-6_2113;+		100	0	249	2.63453	1.56247	-1.07206	1.95177	NS	NS	IS30 family transposase [Enterococcus faecium]
			Non-self	predRNA47	571976	571721	-	CX2-6_0545;+		100	0	255	1.35984	NS	NS	3.96018	3.46039	NS	IS30 family transposase [Enterococcus faecium]
			Non-self	predRNA47	683404	683149	-	CX2-6_0652;+		100	0	255	1.35984	NS	NS	NS	NS	NS	IS30 family transposase [Enterococcus faecium]
			Non-self	predRNA47	1087730	1087985	+	CX2-6_1080;-		100	0	255	1.35984	NS	NS	3.26894	NS	NS	IS30 family transposase [Enterococcus faecium]
			Non-self	predRNA47	1217262	1217517	+	CX2-6_1194;-		100	0	255	1.35984	NS	NS	3.26894	NS	NS	IS30 family transposase [Enterococcus faecium]
			Non-self	predRNA47	1472153	1472408	+	CX2-6_1456;-		100	0	255	1.35984	NS	NS	NS	NS	NS	IS30 family transposase [Enterococcus faecium]
			Non-self	predRNA47	1713913	1713658	-	CX2-6_1694;+		100	0	255	1.35984	NS	NS	10.5417	8.57449	-1.96725	transposase [Enterococcus faecium E980] [Enterococcus faecium]
			Non-self	predRNA47	1955534	1955789	+	CX2-6_1932;-		100	0	255	1.35984	NS	NS	NS	NS	NS	IS30 family transposase [Enterococcus faecium]
			Non-self	predRNA47	1997242	1997497	+	CX2-6_1973;-		100	0	255	1.35984	NS	NS	NS	NS	NS	IS30 family transposase [Enterococcus faecium]
			Non-self	predRNA47	2143971	2143716	-	CX2-6_2113;+		100	0	255	1.35984	NS	NS	1.95177	NS	NS	IS30 family transposase [Enterococcus faecium]
			Non-self	predRNA48	571598	571355	-	CX2-6_0545;+		99.59	1	243	2.88111	1.82233	NS	3.96018	3.46039	NS	IS30 family transposase [Enterococcus faecium]
			Non-self	predRNA48	683026	682783	-	CX2-6_0652;+		99.18	2	243	2.88111	1.82233	NS	NS	NS	NS	IS30 family transposase [Enterococcus faecium]
			Non-self	predRNA48	1012126	1011883	-	CX2-6_1003;+		100	0	243	2.88111	1.82233	NS	-7.59314	2.73758	10.3307	transposase [Enterococcus faecium E980] [Enterococcus faecium]
			Non-self	predRNA48	1217640	1217883	+	CX2-6_1194;-		100	0	243	2.88111	1.82233	NS	3.26894	NS	NS	IS30 family transposase [Enterococcus faecium]
			Non-self	predRNA48	1472531	1472774	+	CX2-6_1456;-		99.18	2	243	2.88111	1.82233	NS	NS	NS	NS	IS30 family transposase [Enterococcus faecium]
			Non-self	predRNA48	1713535	1713292	-	CX2-6_1694;+		99.59	1	243	2.88111	1.82233	NS	10.5417	8.57449	-1.96725	transposase [Enterococcus faecium E980] [Enterococcus faecium]
			Non-self	predRNA48	1955912	1956155	+	CX2-6_1932;-		99.59	1	243	2.88111	1.82233	NS	NS	NS	NS	IS30 family transposase [Enterococcus faecium]
			Non-self	predRNA48	1997620	1997863	+	CX2-6_1973;-		100	0	243	2.88111	1.82233	NS	NS	NS	NS	IS30 family transposase [Enterococcus faecium]
			Non-self	predRNA48	2143593	2143350	-	CX2-6_2113;+		100	0	243	2.88111	1.82233	NS	1.95177	NS	NS	IS30 family transposase [Enterococcus faecium]
			Non-self	predRNA50	571970	571721	-	CX2-6_0545;+		100	0	249	1.91631	1.12523	NS	3.96018	3.46039	NS	IS30 family transposase [Enterococcus faecium]
			Non-self	predRNA50	683398	683149	-	CX2-6_0652;+		100	0	249	1.91631	1.12523	NS	NS	NS	NS	IS30 family transposase [Enterococcus faecium]
			Non-self	predRNA50	1012498	1012249	-	CX2-6_1003;+		100	0	249	1.91631	1.12523	NS	-7.59314	2.73758	10.3307	transposase [Enterococcus faecium E980] [Enterococcus faecium]
			Non-self	predRNA50	1087736	1087985	+	CX2-6_1080;-		100	0	249	1.91631	1.12523	NS	3.26894	NS	NS	IS30 family transposase [Enterococcus faecium]
			Non-self	predRNA50	1472159	1472408	+	CX2-6_1456;-		100	0	249	1.91631	1.12523	NS	NS	NS	NS	IS30 family transposase [Enterococcus faecium]
			Non-self	predRNA50	1713907	1713658	-	CX2-6_1694;+		100	0	249	1.91631	1.12523	NS	10.5417	8.57449	-1.96725	transposase [Enterococcus faecium E980] [Enterococcus faecium]
			Non-self	predRNA50	1955540	1955789	+	CX2-6_1932;-		100	0	249	1.91631	1.12523	NS	NS	NS	NS	IS30 family transposase [Enterococcus faecium]
			Non-self	predRNA50	1997248	1997497	+	CX2-6_1973;-		100	0	249	1.91631	1.12523	NS	NS	NS	NS	IS30 family transposase [Enterococcus faecium]
			Non-self	predRNA50	2143965	2143716	-	CX2-6_2113;+		100	0	249	1.91631	1.12523	NS	1.95177	NS	NS	IS30 family transposase [Enterococcus faecium]
			Non-self	predRNA51	571598	571355	-	CX2-6_0545;+		99.59	1	243	3.17311	2.6549	NS	3.96018	3.46039	NS	IS30 family transposase [Enterococcus faecium]
			Non-self	predRNA51	683026	682783	-	CX2-6_0652;+		99.18	2	243	3.17311	2.6549	NS	NS	NS	NS	IS30 family transposase [Enterococcus faecium]
			Non-self	predRNA51	1012126	1011883	-	CX2-6_1003;+		100	0	243	3.17311	2.6549	NS	-7.59314	2.73758	10.3307	transposase [Enterococcus faecium E980] [Enterococcus faecium]
			Non-self	predRNA51	1088108	1088351	+	CX2-6_1080;-		100	0	243	3.17311	2.6549	NS	3.26894	NS	NS	IS30 family transposase [Enterococcus faecium]
			Non-self	predRNA51	1472531	1472774	+	CX2-6_1456;-		99.18	2	243	3.17311	2.6549	NS	NS	NS	NS	IS30 family transposase [Enterococcus faecium]
			Non-self	predRNA51	1713535	1713292	-	CX2-6_1694;+		99.59	1	243	3.17311	2.6549	NS	10.5417	8.57449	-1.96725	transposase [Enterococcus faecium E980] [Enterococcus faecium]
			Non-self	predRNA51	1955912	1956155	+	CX2-6_1932;-		99.59	1	243	3.17311	2.6549	NS	NS	NS	NS	IS30 family transposase [Enterococcus faecium]
			Non-self	predRNA51	1997620	1997863	+	CX2-6_1973;-		100	0	243	3.17311	2.6549	NS	NS	NS	NS	IS30 family transposase [Enterococcus faecium]
			Non-self	predRNA51	2143593	2143350	-	CX2-6_2113;+		100	0	243	3.17311	2.6549	NS	1.95177	NS	NS	IS30 family transposase [Enterococcus faecium]
			Non-self	predRNA57	1261652	1261481	-	CX2-6_1249;+|CX2-6_1250;+	overlap_right_sRNALength171_overlaplength170	100	0	171	NS	-2.56922	-1.51524	NS|NS	NS|NS	NS|NS	accessory protein regulator protein B [Enterococcus faecium SD2A-2] [Enterococcus faecium]| cyclic lactone autoinducer peptide [Enterococcus ratti]
			Non-self	predRNA57	1261652	1261481	-	CX2-6_1250;+	overlap_left_sRNALength171_overlaplength1	100	0	171	NS	-2.56922	-1.51524	NS	NS	NS	cyclic lactone autoinducer peptide [Enterococcus ratti]
			Non-self	predRNA6	132209	132327	+	CX2-6_0141;-|CX2-6_0142;+	overlap_left_sRNALength118_overlaplength66	100	0	118	NS	1.11822	NS	NS|NS	NS|NS	NS|NS	hypothetical protein EfmE980_0553 [Enterococcus faecium E980] [Enterococcus faecium]| membrane protein [Enterococcus faecium]
			Non-self	predRNA62	155173	154360	-	CX2-6_0166;+		99.017	8	813	4.30896	3.4975	NS	NS	NS	NS	IS110 family transposase [Enterococcus faecium]
			Non-self	predRNA62	382595	383408	+	CX2-6_0377;-		99.017	8	813	4.30896	3.4975	NS	NS	NS	NS	transposase, IS116/IS110/IS902 family [Enterococcus faecium 505] [Enterococcus faecium]
			Non-self	predRNA62	574326	575139	+	CX2-6_0547;-		100	0	813	4.30896	3.4975	NS	NS	NS	NS	IS110 family transposase [Enterococcus faecium]
			Non-self	predRNA62	612732	613545	+	CX2-6_0586;-		100	0	813	4.30896	3.4975	NS	NS	NS	NS	IS110 family transposase [Enterococcus faecium]
			Non-self	predRNA62	1559783	1560596	+	CX2-6_1543;-		99.877	1	813	4.30896	3.4975	NS	NS	NS	-1.10488	IS110 family transposase [Enterococcus faecium]
			Non-self	predRNA62	1674489	1673676	-	CX2-6_1650;+		99.877	1	813	4.30896	3.4975	NS	1.9285	NS	NS	IS110 family transposase [Enterococcus faecium]
			Non-self	predRNA62	1796243	1797056	+	CX2-6_1768;-		99.017	8	813	4.30896	3.4975	NS	NS	NS	NS	transposase, IS116/IS110/IS902 family [Enterococcus faecium 505] [Enterococcus faecium]
			Non-self	predRNA62	1989675	1988862	-	CX2-6_1963;+		99.631	3	813	4.30896	3.4975	NS	NS	-1.77774	NS	IS110 family transposase [Enterococcus faecium]
			Non-self	predRNA62	2298851	2299664	+	CX2-6_2259;-		100	0	813	4.30896	3.4975	NS	NS	NS	NS	IS110 family transposase [Enterococcus faecium]
			Non-self	predRNA63	571970	571721	-	CX2-6_0545;+		100	0	249	2.17318	1.44597	NS	3.96018	3.46039	NS	IS30 family transposase [Enterococcus faecium]
			Non-self	predRNA63	683398	683149	-	CX2-6_0652;+		100	0	249	2.17318	1.44597	NS	NS	NS	NS	IS30 family transposase [Enterococcus faecium]
			Non-self	predRNA63	1012498	1012249	-	CX2-6_1003;+		100	0	249	2.17318	1.44597	NS	-7.59314	2.73758	10.3307	transposase [Enterococcus faecium E980] [Enterococcus faecium]
			Non-self	predRNA63	1087736	1087985	+	CX2-6_1080;-		100	0	249	2.17318	1.44597	NS	3.26894	NS	NS	IS30 family transposase [Enterococcus faecium]
			Non-self	predRNA63	1217268	1217517	+	CX2-6_1194;-		100	0	249	2.17318	1.44597	NS	3.26894	NS	NS	IS30 family transposase [Enterococcus faecium]
			Non-self	predRNA63	1713907	1713658	-	CX2-6_1694;+		100	0	249	2.17318	1.44597	NS	10.5417	8.57449	-1.96725	transposase [Enterococcus faecium E980] [Enterococcus faecium]
			Non-self	predRNA63	1955540	1955789	+	CX2-6_1932;-		100	0	249	2.17318	1.44597	NS	NS	NS	NS	IS30 family transposase [Enterococcus faecium]
			Non-self	predRNA63	1997248	1997497	+	CX2-6_1973;-		100	0	249	2.17318	1.44597	NS	NS	NS	NS	IS30 family transposase [Enterococcus faecium]
			Non-self	predRNA63	2143965	2143716	-	CX2-6_2113;+		100	0	249	2.17318	1.44597	NS	1.95177	NS	NS	IS30 family transposase [Enterococcus faecium]
			Non-self	predRNA68	154997	154360	-	CX2-6_0166;+		99.06	6	637	4.30266	3.68249	NS	NS	NS	NS	IS110 family transposase [Enterococcus faecium]
			Non-self	predRNA68	382771	383408	+	CX2-6_0377;-		99.216	5	637	4.30266	3.68249	NS	NS	NS	NS	transposase, IS116/IS110/IS902 family [Enterococcus faecium 505] [Enterococcus faecium]
			Non-self	predRNA68	574502	575139	+	CX2-6_0547;-		100	0	637	4.30266	3.68249	NS	NS	NS	NS	IS110 family transposase [Enterococcus faecium]
			Non-self	predRNA68	612908	613545	+	CX2-6_0586;-		100	0	637	4.30266	3.68249	NS	NS	NS	NS	IS110 family transposase [Enterococcus faecium]
			Non-self	predRNA68	1442367	1443004	+	CX2-6_1428;-		100	0	637	4.30266	3.68249	NS	NS	NS	NS	IS110 family transposase [Enterococcus faecium]
			Non-self	predRNA68	1559959	1560596	+	CX2-6_1543;-		100	0	637	4.30266	3.68249	NS	NS	NS	-1.10488	IS110 family transposase [Enterococcus faecium]
			Non-self	predRNA68	1796419	1797056	+	CX2-6_1768;-		99.216	5	637	4.30266	3.68249	NS	NS	NS	NS	transposase, IS116/IS110/IS902 family [Enterococcus faecium 505] [Enterococcus faecium]
			Non-self	predRNA68	1989499	1988862	-	CX2-6_1963;+		99.843	1	637	4.30266	3.68249	NS	NS	-1.77774	NS	IS110 family transposase [Enterococcus faecium]
			Non-self	predRNA68	2299027	2299664	+	CX2-6_2259;-		100	0	637	4.30266	3.68249	NS	NS	NS	NS	IS110 family transposase [Enterococcus faecium]
			Non-self	predRNA69	155527	155182	-	CX2-6_0166;+		99.422	2	345	3.40257	2.55331	NS	NS	NS	NS	IS110 family transposase [Enterococcus faecium]
			Non-self	predRNA69	382241	382586	+	CX2-6_0377;-		100	0	345	3.40257	2.55331	NS	NS	NS	NS	transposase, IS116/IS110/IS902 family [Enterococcus faecium 505] [Enterococcus faecium]
			Non-self	predRNA69	573972	574317	+	CX2-6_0547;-		99.711	1	345	3.40257	2.55331	NS	NS	NS	NS	IS110 family transposase [Enterococcus faecium]
			Non-self	predRNA69	612378	612723	+	CX2-6_0586;-		99.711	1	345	3.40257	2.55331	NS	NS	NS	NS	IS110 family transposase [Enterococcus faecium]
			Non-self	predRNA69	1441837	1442182	+	CX2-6_1428;-		99.711	1	345	3.40257	2.55331	NS	NS	NS	NS	IS110 family transposase [Enterococcus faecium]
			Non-self	predRNA69	1559429	1559774	+	CX2-6_1543;-		99.711	1	345	3.40257	2.55331	NS	NS	NS	-1.10488	IS110 family transposase [Enterococcus faecium]
			Non-self	predRNA69	1795889	1796234	+	CX2-6_1768;-		100	0	345	3.40257	2.55331	NS	NS	NS	NS	transposase, IS116/IS110/IS902 family [Enterococcus faecium 505] [Enterococcus faecium]
			Non-self	predRNA69	1990029	1989684	-	CX2-6_1963;+		100	0	345	3.40257	2.55331	NS	NS	-1.77774	NS	IS110 family transposase [Enterococcus faecium]
			Non-self	predRNA69	2298497	2298842	+	CX2-6_2259;-		99.711	1	345	3.40257	2.55331	NS	NS	NS	NS	IS110 family transposase [Enterococcus faecium]
			Non-self	predRNA7	383203	383386	+	CX2-6_0377;-		100	0	183	14.345	13.342	NS	NS	NS	NS	transposase, IS116/IS110/IS902 family [Enterococcus faecium 505] [Enterococcus faecium]
			Non-self	predRNA7	574934	575117	+	CX2-6_0547;-		100	0	183	14.345	13.342	NS	NS	NS	NS	IS110 family transposase [Enterococcus faecium]
			Non-self	predRNA7	613340	613523	+	CX2-6_0586;-		100	0	183	14.345	13.342	NS	NS	NS	NS	IS110 family transposase [Enterococcus faecium]
			Non-self	predRNA7	1442799	1442982	+	CX2-6_1428;-		100	0	183	14.345	13.342	NS	NS	NS	NS	IS110 family transposase [Enterococcus faecium]
			Non-self	predRNA7	1560391	1560574	+	CX2-6_1543;-		100	0	183	14.345	13.342	NS	NS	NS	-1.10488	IS110 family transposase [Enterococcus faecium]
			Non-self	predRNA7	1673881	1673698	-	CX2-6_1650;+		100	0	183	14.345	13.342	NS	1.9285	NS	NS	IS110 family transposase [Enterococcus faecium]
			Non-self	predRNA7	1796851	1797034	+	CX2-6_1768;-		100	0	183	14.345	13.342	NS	NS	NS	NS	transposase, IS116/IS110/IS902 family [Enterococcus faecium 505] [Enterococcus faecium]
			Non-self	predRNA7	1989067	1988884	-	CX2-6_1963;+		100	0	183	14.345	13.342	NS	NS	-1.77774	NS	IS110 family transposase [Enterococcus faecium]
			Non-self	predRNA7	2299459	2299642	+	CX2-6_2259;-		100	0	183	14.345	13.342	NS	NS	NS	NS	IS110 family transposase [Enterococcus faecium]
			Non-self	predRNA70	571970	571721	-	CX2-6_0545;+		100	0	249	2.22379	2.23147	NS	3.96018	3.46039	NS	IS30 family transposase [Enterococcus faecium]
			Non-self	predRNA70	683398	683149	-	CX2-6_0652;+		100	0	249	2.22379	2.23147	NS	NS	NS	NS	IS30 family transposase [Enterococcus faecium]
			Non-self	predRNA70	1012498	1012249	-	CX2-6_1003;+		100	0	249	2.22379	2.23147	NS	-7.59314	2.73758	10.3307	transposase [Enterococcus faecium E980] [Enterococcus faecium]
			Non-self	predRNA70	1087736	1087985	+	CX2-6_1080;-		100	0	249	2.22379	2.23147	NS	3.26894	NS	NS	IS30 family transposase [Enterococcus faecium]
			Non-self	predRNA70	1217268	1217517	+	CX2-6_1194;-		100	0	249	2.22379	2.23147	NS	3.26894	NS	NS	IS30 family transposase [Enterococcus faecium]
			Non-self	predRNA70	1472159	1472408	+	CX2-6_1456;-		100	0	249	2.22379	2.23147	NS	NS	NS	NS	IS30 family transposase [Enterococcus faecium]
			Non-self	predRNA70	1955540	1955789	+	CX2-6_1932;-		100	0	249	2.22379	2.23147	NS	NS	NS	NS	IS30 family transposase [Enterococcus faecium]
			Non-self	predRNA70	1997248	1997497	+	CX2-6_1973;-		100	0	249	2.22379	2.23147	NS	NS	NS	NS	IS30 family transposase [Enterococcus faecium]
			Non-self	predRNA70	2143965	2143716	-	CX2-6_2113;+		100	0	249	2.22379	2.23147	NS	1.95177	NS	NS	IS30 family transposase [Enterococcus faecium]
			Non-self	predRNA73	155527	154661	-	CX2-6_0166;+		99.654	3	866	3.88096	3.25423	NS	NS	NS	NS	IS110 family transposase [Enterococcus faecium]
			Non-self	predRNA73	382241	383107	+	CX2-6_0377;-		100	0	866	3.88096	3.25423	NS	NS	NS	NS	transposase, IS116/IS110/IS902 family [Enterococcus faecium 505] [Enterococcus faecium]
			Non-self	predRNA73	573972	574838	+	CX2-6_0547;-		99.193	7	866	3.88096	3.25423	NS	NS	NS	NS	IS110 family transposase [Enterococcus faecium]
			Non-self	predRNA73	612378	613244	+	CX2-6_0586;-		99.193	7	866	3.88096	3.25423	NS	NS	NS	NS	IS110 family transposase [Enterococcus faecium]
			Non-self	predRNA73	1441837	1442703	+	CX2-6_1428;-		99.193	7	866	3.88096	3.25423	NS	NS	NS	NS	IS110 family transposase [Enterococcus faecium]
			Non-self	predRNA73	1559429	1560295	+	CX2-6_1543;-		99.077	8	866	3.88096	3.25423	NS	NS	NS	-1.10488	IS110 family transposase [Enterococcus faecium]
			Non-self	predRNA73	1674843	1673977	-	CX2-6_1650;+		99.193	7	866	3.88096	3.25423	NS	1.9285	NS	NS	IS110 family transposase [Enterococcus faecium]
			Non-self	predRNA73	1990029	1989163	-	CX2-6_1963;+		99.769	2	866	3.88096	3.25423	NS	NS	-1.77774	NS	IS110 family transposase [Enterococcus faecium]
			Non-self	predRNA73	2298497	2299363	+	CX2-6_2259;-		99.193	7	866	3.88096	3.25423	NS	NS	NS	NS	IS110 family transposase [Enterococcus faecium]
			Non-self	predRNA74	154565	154382	-	CX2-6_0166;+		100	0	183	4.83378	5.19586	NS	NS	NS	NS	IS110 family transposase [Enterococcus faecium]
			Non-self	predRNA74	383203	383386	+	CX2-6_0377;-		100	0	183	4.83378	5.19586	NS	NS	NS	NS	transposase, IS116/IS110/IS902 family [Enterococcus faecium 505] [Enterococcus faecium]
			Non-self	predRNA74	574934	575117	+	CX2-6_0547;-		100	0	183	4.83378	5.19586	NS	NS	NS	NS	IS110 family transposase [Enterococcus faecium]
			Non-self	predRNA74	613340	613523	+	CX2-6_0586;-		100	0	183	4.83378	5.19586	NS	NS	NS	NS	IS110 family transposase [Enterococcus faecium]
			Non-self	predRNA74	1442799	1442982	+	CX2-6_1428;-		100	0	183	4.83378	5.19586	NS	NS	NS	NS	IS110 family transposase [Enterococcus faecium]
			Non-self	predRNA74	1560391	1560574	+	CX2-6_1543;-		100	0	183	4.83378	5.19586	NS	NS	NS	-1.10488	IS110 family transposase [Enterococcus faecium]
			Non-self	predRNA74	1673881	1673698	-	CX2-6_1650;+		100	0	183	4.83378	5.19586	NS	1.9285	NS	NS	IS110 family transposase [Enterococcus faecium]
			Non-self	predRNA74	1989067	1988884	-	CX2-6_1963;+		100	0	183	4.83378	5.19586	NS	NS	-1.77774	NS	IS110 family transposase [Enterococcus faecium]
			Non-self	predRNA74	2299459	2299642	+	CX2-6_2259;-		100	0	183	4.83378	5.19586	NS	NS	NS	NS	IS110 family transposase [Enterococcus faecium]
			Non-self	predRNA79	571928	571721	-	CX2-6_0545;+		100	0	207	1.55079	1.1902	NS	3.96018	3.46039	NS	IS30 family transposase [Enterococcus faecium]
			Non-self	predRNA79	683356	683149	-	CX2-6_0652;+		100	0	207	1.55079	1.1902	NS	NS	NS	NS	IS30 family transposase [Enterococcus faecium]
			Non-self	predRNA79	1012456	1012249	-	CX2-6_1003;+		100	0	207	1.55079	1.1902	NS	-7.59314	2.73758	10.3307	transposase [Enterococcus faecium E980] [Enterococcus faecium]
			Non-self	predRNA79	1087778	1087985	+	CX2-6_1080;-		100	0	207	1.55079	1.1902	NS	3.26894	NS	NS	IS30 family transposase [Enterococcus faecium]
			Non-self	predRNA79	1217310	1217517	+	CX2-6_1194;-		100	0	207	1.55079	1.1902	NS	3.26894	NS	NS	IS30 family transposase [Enterococcus faecium]
			Non-self	predRNA79	1472201	1472408	+	CX2-6_1456;-		100	0	207	1.55079	1.1902	NS	NS	NS	NS	IS30 family transposase [Enterococcus faecium]
			Non-self	predRNA79	1713865	1713658	-	CX2-6_1694;+		100	0	207	1.55079	1.1902	NS	10.5417	8.57449	-1.96725	transposase [Enterococcus faecium E980] [Enterococcus faecium]
			Non-self	predRNA79	1997290	1997497	+	CX2-6_1973;-		100	0	207	1.55079	1.1902	NS	NS	NS	NS	IS30 family transposase [Enterococcus faecium]
			Non-self	predRNA79	2143923	2143716	-	CX2-6_2113;+		100	0	207	1.55079	1.1902	NS	1.95177	NS	NS	IS30 family transposase [Enterococcus faecium]
			Non-self	predRNA8	382608	383077	+	CX2-6_0377;-		100	0	469	3.61814	2.88316	NS	NS	NS	NS	transposase, IS116/IS110/IS902 family [Enterococcus faecium 505] [Enterococcus faecium]
			Non-self	predRNA8	574339	574808	+	CX2-6_0547;-		99.149	4	469	3.61814	2.88316	NS	NS	NS	NS	IS110 family transposase [Enterococcus faecium]
			Non-self	predRNA8	612745	613214	+	CX2-6_0586;-		99.149	4	469	3.61814	2.88316	NS	NS	NS	NS	IS110 family transposase [Enterococcus faecium]
			Non-self	predRNA8	1442204	1442673	+	CX2-6_1428;-		99.149	4	469	3.61814	2.88316	NS	NS	NS	NS	IS110 family transposase [Enterococcus faecium]
			Non-self	predRNA8	1559796	1560265	+	CX2-6_1543;-		98.936	5	469	3.61814	2.88316	NS	NS	NS	-1.10488	IS110 family transposase [Enterococcus faecium]
			Non-self	predRNA8	1674476	1674007	-	CX2-6_1650;+		98.936	5	469	3.61814	2.88316	NS	1.9285	NS	NS	IS110 family transposase [Enterococcus faecium]
			Non-self	predRNA8	1796256	1796725	+	CX2-6_1768;-		100	0	469	3.61814	2.88316	NS	NS	NS	NS	transposase, IS116/IS110/IS902 family [Enterococcus faecium 505] [Enterococcus faecium]
			Non-self	predRNA8	1989662	1989193	-	CX2-6_1963;+		99.787	1	469	3.61814	2.88316	NS	NS	-1.77774	NS	IS110 family transposase [Enterococcus faecium]
			Non-self	predRNA8	2298864	2299333	+	CX2-6_2259;-		99.149	4	469	3.61814	2.88316	NS	NS	NS	NS	IS110 family transposase [Enterococcus faecium]
			Non-self	predRNA81	155505	154381	-	CX2-6_0166;+		99.378	7	1124	4.17658	3.38424	NS	NS	NS	NS	IS110 family transposase [Enterococcus faecium]
			Non-self	predRNA81	382263	383387	+	CX2-6_0377;-		99.556	5	1124	4.17658	3.38424	NS	NS	NS	NS	transposase, IS116/IS110/IS902 family [Enterococcus faecium 505] [Enterococcus faecium]
			Non-self	predRNA81	573994	575118	+	CX2-6_0547;-		99.556	5	1124	4.17658	3.38424	NS	NS	NS	NS	IS110 family transposase [Enterococcus faecium]
			Non-self	predRNA81	612400	613524	+	CX2-6_0586;-		99.556	5	1124	4.17658	3.38424	NS	NS	NS	NS	IS110 family transposase [Enterococcus faecium]
			Non-self	predRNA81	1441859	1442983	+	CX2-6_1428;-		99.556	5	1124	4.17658	3.38424	NS	NS	NS	NS	IS110 family transposase [Enterococcus faecium]
			Non-self	predRNA81	1559451	1560575	+	CX2-6_1543;-		99.467	6	1124	4.17658	3.38424	NS	NS	NS	-1.10488	IS110 family transposase [Enterococcus faecium]
			Non-self	predRNA81	1674821	1673697	-	CX2-6_1650;+		99.556	5	1124	4.17658	3.38424	NS	1.9285	NS	NS	IS110 family transposase [Enterococcus faecium]
			Non-self	predRNA81	1795911	1797035	+	CX2-6_1768;-		99.556	5	1124	4.17658	3.38424	NS	NS	NS	NS	transposase, IS116/IS110/IS902 family [Enterococcus faecium 505] [Enterococcus faecium]
			Non-self	predRNA81	2298519	2299643	+	CX2-6_2259;-		99.556	5	1124	4.17658	3.38424	NS	NS	NS	NS	IS110 family transposase [Enterococcus faecium]
			Non-self	predRNA83	571928	571721	-	CX2-6_0545;+		100	0	207	1.75504	1.08555	NS	3.96018	3.46039	NS	IS30 family transposase [Enterococcus faecium]
			Non-self	predRNA83	683356	683149	-	CX2-6_0652;+		100	0	207	1.75504	1.08555	NS	NS	NS	NS	IS30 family transposase [Enterococcus faecium]
			Non-self	predRNA83	1012456	1012249	-	CX2-6_1003;+		100	0	207	1.75504	1.08555	NS	-7.59314	2.73758	10.3307	transposase [Enterococcus faecium E980] [Enterococcus faecium]
			Non-self	predRNA83	1087778	1087985	+	CX2-6_1080;-		100	0	207	1.75504	1.08555	NS	3.26894	NS	NS	IS30 family transposase [Enterococcus faecium]
			Non-self	predRNA83	1217310	1217517	+	CX2-6_1194;-		100	0	207	1.75504	1.08555	NS	3.26894	NS	NS	IS30 family transposase [Enterococcus faecium]
			Non-self	predRNA83	1472201	1472408	+	CX2-6_1456;-		100	0	207	1.75504	1.08555	NS	NS	NS	NS	IS30 family transposase [Enterococcus faecium]
			Non-self	predRNA83	1713865	1713658	-	CX2-6_1694;+		100	0	207	1.75504	1.08555	NS	10.5417	8.57449	-1.96725	transposase [Enterococcus faecium E980] [Enterococcus faecium]
			Non-self	predRNA83	1955582	1955789	+	CX2-6_1932;-		100	0	207	1.75504	1.08555	NS	NS	NS	NS	IS30 family transposase [Enterococcus faecium]
			Non-self	predRNA83	2143923	2143716	-	CX2-6_2113;+		100	0	207	1.75504	1.08555	NS	1.95177	NS	NS	IS30 family transposase [Enterococcus faecium]
			Non-self	predRNA84	571630	571434	-	CX2-6_0545;+		99.492	1	196	3.3579	3.02519	NS	3.96018	3.46039	NS	IS30 family transposase [Enterococcus faecium]
			Non-self	predRNA84	683058	682862	-	CX2-6_0652;+		99.492	1	196	3.3579	3.02519	NS	NS	NS	NS	IS30 family transposase [Enterococcus faecium]
			Non-self	predRNA84	1012158	1011962	-	CX2-6_1003;+		100	0	196	3.3579	3.02519	NS	-7.59314	2.73758	10.3307	transposase [Enterococcus faecium E980] [Enterococcus faecium]
			Non-self	predRNA84	1088076	1088272	+	CX2-6_1080;-		100	0	196	3.3579	3.02519	NS	3.26894	NS	NS	IS30 family transposase [Enterococcus faecium]
			Non-self	predRNA84	1217608	1217804	+	CX2-6_1194;-		100	0	196	3.3579	3.02519	NS	3.26894	NS	NS	IS30 family transposase [Enterococcus faecium]
			Non-self	predRNA84	1472499	1472695	+	CX2-6_1456;-		98.985	2	196	3.3579	3.02519	NS	NS	NS	NS	IS30 family transposase [Enterococcus faecium]
			Non-self	predRNA84	1713567	1713371	-	CX2-6_1694;+		99.492	1	196	3.3579	3.02519	NS	10.5417	8.57449	-1.96725	transposase [Enterococcus faecium E980] [Enterococcus faecium]
			Non-self	predRNA84	1955880	1956076	+	CX2-6_1932;-		99.492	1	196	3.3579	3.02519	NS	NS	NS	NS	IS30 family transposase [Enterococcus faecium]
			Non-self	predRNA84	2143625	2143429	-	CX2-6_2113;+		100	0	196	3.3579	3.02519	NS	1.95177	NS	NS	IS30 family transposase [Enterococcus faecium]
			Non-self	predRNA87	571535	571355	-	CX2-6_0545;+		99.448	1	180	2.51717	2.9031	NS	3.96018	3.46039	NS	IS30 family transposase [Enterococcus faecium]
			Non-self	predRNA87	682963	682783	-	CX2-6_0652;+		98.895	2	180	2.51717	2.9031	NS	NS	NS	NS	IS30 family transposase [Enterococcus faecium]
			Non-self	predRNA87	1012063	1011883	-	CX2-6_1003;+		100	0	180	2.51717	2.9031	NS	-7.59314	2.73758	10.3307	transposase [Enterococcus faecium E980] [Enterococcus faecium]
			Non-self	predRNA87	1088171	1088351	+	CX2-6_1080;-		100	0	180	2.51717	2.9031	NS	3.26894	NS	NS	IS30 family transposase [Enterococcus faecium]
			Non-self	predRNA87	1217703	1217883	+	CX2-6_1194;-		100	0	180	2.51717	2.9031	NS	3.26894	NS	NS	IS30 family transposase [Enterococcus faecium]
			Non-self	predRNA87	1472594	1472774	+	CX2-6_1456;-		98.895	2	180	2.51717	2.9031	NS	NS	NS	NS	IS30 family transposase [Enterococcus faecium]
			Non-self	predRNA87	1713472	1713292	-	CX2-6_1694;+		99.448	1	180	2.51717	2.9031	NS	10.5417	8.57449	-1.96725	transposase [Enterococcus faecium E980] [Enterococcus faecium]
			Non-self	predRNA87	1955975	1956155	+	CX2-6_1932;-		99.448	1	180	2.51717	2.9031	NS	NS	NS	NS	IS30 family transposase [Enterococcus faecium]
			Non-self	predRNA87	1997683	1997863	+	CX2-6_1973;-		100	0	180	2.51717	2.9031	NS	NS	NS	NS	IS30 family transposase [Enterococcus faecium]
			Non-self	predRNA88	571970	571745	-	CX2-6_0545;+		100	0	225	1.81813	1.27117	NS	3.96018	3.46039	NS	IS30 family transposase [Enterococcus faecium]
			Non-self	predRNA88	683398	683173	-	CX2-6_0652;+		100	0	225	1.81813	1.27117	NS	NS	NS	NS	IS30 family transposase [Enterococcus faecium]
			Non-self	predRNA88	1012498	1012273	-	CX2-6_1003;+		100	0	225	1.81813	1.27117	NS	-7.59314	2.73758	10.3307	transposase [Enterococcus faecium E980] [Enterococcus faecium]
			Non-self	predRNA88	1087736	1087961	+	CX2-6_1080;-		100	0	225	1.81813	1.27117	NS	3.26894	NS	NS	IS30 family transposase [Enterococcus faecium]
			Non-self	predRNA88	1217268	1217493	+	CX2-6_1194;-		100	0	225	1.81813	1.27117	NS	3.26894	NS	NS	IS30 family transposase [Enterococcus faecium]
			Non-self	predRNA88	1472159	1472384	+	CX2-6_1456;-		100	0	225	1.81813	1.27117	NS	NS	NS	NS	IS30 family transposase [Enterococcus faecium]
			Non-self	predRNA88	1713907	1713682	-	CX2-6_1694;+		100	0	225	1.81813	1.27117	NS	10.5417	8.57449	-1.96725	transposase [Enterococcus faecium E980] [Enterococcus faecium]
			Non-self	predRNA88	1955540	1955765	+	CX2-6_1932;-		100	0	225	1.81813	1.27117	NS	NS	NS	NS	IS30 family transposase [Enterococcus faecium]
			Non-self	predRNA88	1997248	1997473	+	CX2-6_1973;-		100	0	225	1.81813	1.27117	NS	NS	NS	NS	IS30 family transposase [Enterococcus faecium]
			Non-self	predRNA9	382250	382463	+	CX2-6_0377;-		100	0	213	3.94403	3.02168	NS	NS	NS	NS	transposase, IS116/IS110/IS902 family [Enterococcus faecium 505] [Enterococcus faecium]
			Non-self	predRNA9	573981	574194	+	CX2-6_0547;-		100	0	213	3.94403	3.02168	NS	NS	NS	NS	IS110 family transposase [Enterococcus faecium]
			Non-self	predRNA9	612387	612600	+	CX2-6_0586;-		100	0	213	3.94403	3.02168	NS	NS	NS	NS	IS110 family transposase [Enterococcus faecium]
			Non-self	predRNA9	1441846	1442059	+	CX2-6_1428;-		100	0	213	3.94403	3.02168	NS	NS	NS	NS	IS110 family transposase [Enterococcus faecium]
			Non-self	predRNA9	1559438	1559651	+	CX2-6_1543;-		100	0	213	3.94403	3.02168	NS	NS	NS	-1.10488	IS110 family transposase [Enterococcus faecium]
			Non-self	predRNA9	1674834	1674621	-	CX2-6_1650;+		100	0	213	3.94403	3.02168	NS	1.9285	NS	NS	IS110 family transposase [Enterococcus faecium]
			Non-self	predRNA9	1795898	1796111	+	CX2-6_1768;-		100	0	213	3.94403	3.02168	NS	NS	NS	NS	transposase, IS116/IS110/IS902 family [Enterococcus faecium 505] [Enterococcus faecium]
			Non-self	predRNA9	1990020	1989807	-	CX2-6_1963;+		100	0	213	3.94403	3.02168	NS	NS	-1.77774	NS	IS110 family transposase [Enterococcus faecium]
			Non-self	predRNA9	2298506	2298719	+	CX2-6_2259;-		100	0	213	3.94403	3.02168	NS	NS	NS	NS	IS110 family transposase [Enterococcus faecium]
			Non-self	predRNA93	155527	154360	-	CX2-6_0166;+		98.973	12	1167	4.05266	3.16566	NS	NS	NS	NS	IS110 family transposase [Enterococcus faecium]
			Non-self	predRNA93	382241	383408	+	CX2-6_0377;-		99.144	10	1167	4.05266	3.16566	NS	NS	NS	NS	transposase, IS116/IS110/IS902 family [Enterococcus faecium 505] [Enterococcus faecium]
			Non-self	predRNA93	573972	575139	+	CX2-6_0547;-		100	0	1167	4.05266	3.16566	NS	NS	NS	NS	IS110 family transposase [Enterococcus faecium]
			Non-self	predRNA93	612378	613545	+	CX2-6_0586;-		100	0	1167	4.05266	3.16566	NS	NS	NS	NS	IS110 family transposase [Enterococcus faecium]
			Non-self	predRNA93	1441837	1443004	+	CX2-6_1428;-		100	0	1167	4.05266	3.16566	NS	NS	NS	NS	IS110 family transposase [Enterococcus faecium]
			Non-self	predRNA93	1559429	1560596	+	CX2-6_1543;-		99.914	1	1167	4.05266	3.16566	NS	NS	NS	-1.10488	IS110 family transposase [Enterococcus faecium]
			Non-self	predRNA93	1674843	1673676	-	CX2-6_1650;+		99.829	2	1167	4.05266	3.16566	NS	1.9285	NS	NS	IS110 family transposase [Enterococcus faecium]
			Non-self	predRNA93	1795889	1797056	+	CX2-6_1768;-		99.144	10	1167	4.05266	3.16566	NS	NS	NS	NS	transposase, IS116/IS110/IS902 family [Enterococcus faecium 505] [Enterococcus faecium]
			Non-self	predRNA93	1990029	1988862	-	CX2-6_1963;+		99.572	5	1167	4.05266	3.16566	NS	NS	-1.77774	NS	IS110 family transposase [Enterococcus faecium]

## Sheet: Self
target is IS	# of hit regions	intergenic or overlap/anti-sense	role	RNA_ID	start	end	strand	matched protein_ID	overlap	length	ncRNA_cd0_vs_cd1_log2(FC)	ncRNA_cd0_vs_cd5_log2(FC)	ncRNA_cd1_vs_cd5_log2(FC)	cd0_vs_cd1_log2(FC)	cd0_vs_cd5_log2(FC)	cd1_vs_cd5_log2(FC)	annotation
IS	10	o	Self	predRNA7	154565	154382	-	CX2-6_0166;+		183	14.345	13.342	NS	NS	NS	NS	IS110 family transposase [Enterococcus faecium]
IS	10	o	Self	predRNA8	155160	154691	-	CX2-6_0166;+		469	3.61814	2.88316	NS	NS	NS	NS	IS110 family transposase [Enterococcus faecium]
IS	10	o	Self	predRNA9	155518	155305	-	CX2-6_0166;+		213	3.94403	3.02168	NS	NS	NS	NS	IS110 family transposase [Enterococcus faecium]
IS	10	o	Self	predRNA22	571970	571721	-	CX2-6_0545;+		249	2.90197	2.62709	NS	3.96018	3.46039	NS	IS30 family transposase [Enterococcus faecium]
IS	10	o	Self	predRNA23	573972	575139	+	CX2-6_0547;-		1167	4.10348	3.28764	NS	NS	NS	NS	IS110 family transposase [Enterococcus faecium]
IS	10	o	Self	predRNA24	612378	613545	+	CX2-6_0586;-		1167	4.32299	3.53789	NS	NS	NS	NS	IS110 family transposase [Enterococcus faecium]
IS	10	o	Self	predRNA26	683398	683149	-	CX2-6_0652;+		249	2.25341	1.66507	NS	NS	NS	NS	IS30 family transposase [Enterococcus faecium]
IS	10	o	Self	predRNA45	1012126	1011864	-	CX2-6_1003;+		262	2.54678	2.6627	NS	-7.59314	2.73758	10.3307	transposase [Enterococcus faecium E980] [Enterococcus faecium]
IS	10	o	Self	predRNA46	1012498	1012249	-	CX2-6_1003;+		249	2.63453	1.56247	-1.07206	-7.59314	2.73758	10.3307	transposase [Enterococcus faecium E980] [Enterococcus faecium]
IS	10	o	Self	predRNA47	1012504	1012249	-	CX2-6_1003;+		255	1.35984	NS	NS	-7.59314	2.73758	10.3307	transposase [Enterococcus faecium E980] [Enterococcus faecium]
IS	10	o	Self	predRNA48	1088108	1088351	+	CX2-6_1080;-		243	2.88111	1.82233	NS	3.26894	NS	NS	IS30 family transposase [Enterococcus faecium]
IS	10	o	Self	predRNA50	1217268	1217517	+	CX2-6_1194;-		249	1.91631	1.12523	NS	3.26894	NS	NS	IS30 family transposase [Enterococcus faecium]
IS	10	o	Self	predRNA51	1217640	1217883	+	CX2-6_1194;-		243	3.17311	2.6549	NS	3.26894	NS	NS	IS30 family transposase [Enterococcus faecium]
IS	10	o	Self	predRNA62	1442191	1443004	+	CX2-6_1428;-		813	4.30896	3.4975	NS	NS	NS	NS	IS110 family transposase [Enterococcus faecium]
IS	10	o	Self	predRNA63	1472159	1472408	+	CX2-6_1456;-		249	2.17318	1.44597	NS	NS	NS	NS	IS30 family transposase [Enterococcus faecium]
IS	10	o	Self	predRNA68	1674313	1673676	-	CX2-6_1650;+		637	4.30266	3.68249	NS	1.9285	NS	NS	IS110 family transposase [Enterococcus faecium]
IS	10	o	Self	predRNA69	1674843	1674498	-	CX2-6_1650;+		345	3.40257	2.55331	NS	1.9285	NS	NS	IS110 family transposase [Enterococcus faecium]
IS	10	o	Self	predRNA70	1713907	1713658	-	CX2-6_1694;+		249	2.22379	2.23147	NS	10.5417	8.57449	-1.96725	transposase [Enterococcus faecium E980] [Enterococcus faecium]
IS	10	o	Self	predRNA73	1795889	1796755	+	CX2-6_1768;-		866	3.88096	3.25423	NS	NS	NS	NS	transposase, IS116/IS110/IS902 family [Enterococcus faecium 505] [Enterococcus faecium]
IS	10	o	Self	predRNA74	1796851	1797034	+	CX2-6_1768;-		183	4.83378	5.19586	NS	NS	NS	NS	transposase, IS116/IS110/IS902 family [Enterococcus faecium 505] [Enterococcus faecium]
IS	10	o	Self	predRNA79	1955582	1955789	+	CX2-6_1932;-		207	1.55079	1.1902	NS	NS	NS	NS	IS30 family transposase [Enterococcus faecium]
IS	10	o	Self	predRNA81	1990007	1988883	-	CX2-6_1963;+		1124	4.17658	3.38424	NS	NS	-1.77774	NS	IS110 family transposase [Enterococcus faecium]
IS	10	o	Self	predRNA83	1997290	1997497	+	CX2-6_1973;-		207	1.75504	1.08555	NS	NS	NS	NS	IS30 family transposase [Enterococcus faecium]
IS	10	o	Self	predRNA84	1997588	1997784	+	CX2-6_1973;-		196	3.3579	3.02519	NS	NS	NS	NS	IS30 family transposase [Enterococcus faecium]
IS	10	o	Self	predRNA87	2143530	2143350	-	CX2-6_2113;+		180	2.51717	2.9031	NS	1.95177	NS	NS	IS30 family transposase [Enterococcus faecium]
IS	10	o	Self	predRNA88	2143965	2143740	-	CX2-6_2113;+		225	1.81813	1.27117	NS	1.95177	NS	NS	IS30 family transposase [Enterococcus faecium]
IS	10	o	Self	predRNA93	2298497	2299664	+	CX2-6_2259;-		1167	4.05266	3.16566	NS	NS	NS	NS	IS110 family transposase [Enterococcus faecium]
	1	x	Self	predRNA4	74007	74073	+	CX2-6_0083;+|CX2-6_0084;+		66	3.03052	3.79442	NS	2.904664| 2.552039	3.353047| 3.094835	NS|NS	preprotein translocase subunit SecY [Enterococcus faecium DO] [Enterococcus faecium]| adenylate kinase [Enterococcus faecium DO] [Enterococcus faecium]
	1	o	Self	predRNA6	132209	132327	+	CX2-6_0141;-	overlap_right_sRNALength118_overlaplength52	118	NS	1.11822	NS	NS	NS	NS	hypothetical protein EfmE980_0553 [Enterococcus faecium E980] [Enterococcus faecium]
	1	x	Self	predRNA11	202626	202290	-	CX2-6_0207;+|CX2-6_0208;+		336	-1.48568	NS	NS	NS|NS	NS|NS	NS|NS	S-adenosylmethionine:tRNA ribosyltransferase-isomerase [Enterococcus faecium]| magnesium-transporting ATPase [Enterococcus faecium]
	1	x	Self	predRNA12	234783	234881	+	CX2-6_0237;-|CX2-6_0239;+		98	NS	NS	NS	NS|NS	NS|NS	NS|NS	pentapeptide repeat protein [Enterococcus faecium EnGen0015] [Enterococcus faecium]| translation initiation factor IF3 [Enterococcus faecium DO] [Enterococcus faecium]
	1	x	Self	predRNA14	251778	251724	-	CX2-6_0252;-|CX2-6_0253;-		54	-1.5222	-1.55588	NS	NS|NS	NS|NS	NS|NS	regulatory protein [Enterococcus faecium 1,231,408] [Enterococcus faecium]| GntR family transcriptional regulator [Enterococcus faecium]
	1	o	Self	predRNA17	264249	264076	-	CX2-6_0267;+	overlap_right_sRNALength173_overlaplength29	173	-2.86107	-3.3076	NS	-2.30258	-3.25467	NS	organic hydroperoxide reductase (plasmid) [Enterococcus faecium]
	1	o	Self	predRNA18	439701	439835	+	CX2-6_0426;-		134	-1.70209	-5.2629	-3.56081	NS	-4.4684	-3.68053	accessory protein regulator protein B [Enterococcus faecium TX1330] [Enterococcus faecium]
	1	x	Self	predRNA20	452491	452372	-	CX2-6_0433;-|CX2-6_0434;-		119	2.41238	3.59924	1.18686	NS| 2.698037	1.094716| 3.462157	NS|NS	S-ribosylhomocysteine lyase [Enterococcus faecium]| cystathionine gamma-synthase [Enterococcus faecium Com15] [Enterococcus faecium]
	1	x	Self	predRNA27	761804	761854	+	CX2-6_0731;+|CX2-6_0732;+		50	NS	NS	NS	NS| 1.196009	NS| 1.300852	NS|NS	glyceraldehyde-3-phosphate dehydrogenase (phosphorylating) [Enterococcus faecium DO] [Enterococcus faecium]| phosphoglycerate kinase [Enterococcus faecium TX1330] [Enterococcus faecium]
	1	o	Self	predRNA30	792071	791981	-	CX2-6_0766;+		90	-2.28825	-2.56922	NS	-1.29236	-1.92745	NS	ribosomal subunit interface protein [Enterococcus faecium TX1330] [Enterococcus faecium]
	1	o	Self	predRNA31	792330	792164	-	CX2-6_0766;+		166	-3.04727	-3.57959	NS	-1.29236	-1.92745	NS	ribosomal subunit interface protein [Enterococcus faecium TX1330] [Enterococcus faecium]
	1	x	Self	predRNA32	845071	844873	-	CX2-6_0816;-|CX2-6_0817;+		198	NS	NS	NS	1.872057|NS	1.899855|NS	NS|NS	branched-chain amino acid transporter II carrier protein [Enterococcus sp. HMSC067C01]| PhoH family protein [Enterococcus faecium]
	1	x	Self	predRNA33	896460	896518	+	CX2-6_0864;+|CX2-6_0865;+		58	NS	1.1864	NS	1.255316|NS	NS|-1.383967	NS|-1.094914	asparaginyl-tRNA synthetase [Enterococcus faecium E1071] [Enterococcus faecium]| hypothetical protein [Enterococcus faecium]
	1	o	Self	predRNA34	946040	946696	+	CX2-6_0917;-		656	4.73668	6.10492	1.36824	3.7263	5.17642	1.45013	site-specific integrase [Enterococcus sp. HMSC063D12]
	1	x	Self	predRNA35	947175	947428	+	CX2-6_0917;-|CX2-6_0918;-		253	4.9179	5.96395	1.04605	3.726297|NS	5.176422|NS	1.450125|NS	site-specific integrase [Enterococcus sp. HMSC063D12]| LexA repressor [Enterococcus faecium]
	1	o	Self	predRNA38	962530	962596	+	CX2-6_0945;-	overlap_right_sRNALength66_overlaplength17	66	2.64167	4.71767	2.076	NS	NS	-1.31298	phage protein [Enterococcus faecium MRSN 4777] [Enterococcus faecium]
	1	x	Self	predRNA39	962757	962874	+	CX2-6_0945;-|CX2-6_0946;+		117	1.8281	4.14912	2.32102	NS| 3.550873	NS| 4.994488	-1.312975| 1.443615	phage protein [Enterococcus faecium MRSN 4777] [Enterococcus faecium]| hypothetical protein [Enterococcus faecium]
	2	o	Self	predRNA44	986272	986429	+	CX2-6_0972;-		157	3.00909	4.11927	1.11018	NS	2.27999	1.13222	hypothetical protein [Enterococcus faecium]
	1	o	Self	predRNA53	1225416	1225617	+	CX2-6_1205;-		201	-2.28235	-2.58742	NS	-3.35394	-4.09265	NS	Hsp20/alpha crystallin family protein [Enterococcus faecium TX1330] [Enterococcus faecium]
	1	o	Self	predRNA57	1261652	1261481	-	CX2-6_1249;+		171	NS	-2.56922	-1.51524	NS	NS	NS	accessory protein regulator protein B [Enterococcus faecium SD2A-2] [Enterococcus faecium]
	1	o	Self	predRNA60	1368993	1369153	+	CX2-6_1357;-		160	1.80042	1.10533	NS	NS	NS	NS	SIS domain protein [Enterococcus faecium TX1330] [Enterococcus faecium]
	1	x	Self	predRNA65	1573211	1573123	-	CX2-6_1556;-|CX2-6_1557;-		88	1.23516	1.63167	NS	NS|NS	NS| 1.041394	NS|NS	ABC transporter permease [Enterococcus faecium EnGen0015] [Enterococcus faecium]| pyruvate/2-oxoglutarate dehydrogenase complex, dihydrolipoamide dehydrogenase [Enterococcus faecium E980] [Enterococcus faecium]
	1	x	Self	predRNA66	1626013	1625959	-	CX2-6_1608;-|CX2-6_1609;-		54	2.7323	2.19788	NS	2.963586|NS	2.231356|NS	NS|NS	DNA-binding protein HU [Enterococcus mundtii]| ribosome biogenesis GTPase Der [Enterococcus faecium TX1330] [Enterococcus faecium]
	1	x	Self	predRNA77	1910309	1910224	-	CX2-6_1885;-|CX2-6_1886;-		85	NS	NS	NS	NS|-1.692544	NS|-1.748469	NS|NS	sulfate transporter family/stas domain protein [Enterococcus faecium E980] [Enterococcus faecium]| membrane protein [Enterococcus faecium EnGen0015] [Enterococcus faecium]
	1	o	Self	predRNA82	1995582	1995724	+	CX2-6_1971;-		142	NS	NS	NS	-1.88566	-1.8514	NS	MULTISPECIES: hypothetical protein [Enterococcus]
	1	x	Self	predRNA86	2059044	2058914	-	CX2-6_2028;-|CX2-6_2029;-		130	NS	NS	-1.44993	NS|NS	-1.978678|NS	-1.525523|NS	folate ECF transporter [Enterococcus faecium]| methylglyoxal synthase [Enterococcus faecium]
	1	o	Self	predRNA89	2235387	2235583	+	CX2-6_2205;-		196	NS	NS	NS	1.14839	1.00142	NS	transcriptional regulator Spx [Enterococcus faecium]
	1	x	Self	predRNA97	2507486	2507726	+	CX2-6_2433;-|CX2-6_2434;+		240	2.24096	3.49704	1.25608	NS|-2.254264	NS|NS	NS|NS	DNA-directed RNA polymerase, beta subunit [Enterococcus faecium 505] [Enterococcus faecium]| ABC transporter substrate-binding protein [Enterococcus faecium EnGen0015] [Enterococcus faecium]
