# Supplementary material for: Cadmium stress triggers significant metabolic reprogramming in Enterococcus faecium CX 2–6
Source: Comput Struct Biotechnol J. 2021 Oct 18;19:5678–87. doi: 10.1016/j.csbj.2021.10.021 (PMC8554106; doi:10.1016/j.csbj.2021.10.021)
Supplement: Supplementary data 8 [file mmc8.xls]

## Sheet: sRNA_plasmid_map
RNA_ID	start	end	strand	Identity	Mismatch	Protein_ID	Protein_Annotation	length
predRNA22	28756	28507	-	100	0	plasmid_037;+	IS30 family transposase [Enterococcus faecium]	249
predRNA22	77805	78054	+	100	0	plasmid_103;-	transposase [Enterococcus faecium E1039] [Enterococcus faecium]	249
predRNA22	77805	78054	+	100	0	plasmid_103;-|plasmid_104;-	transposase [Enterococcus faecium E1039] [Enterococcus faecium]|IS30 family transposase, partial [Enterococcus faecium]	249
predRNA22	103189	102940	-	100	0	plasmid_136;+	transposase [Enterococcus faecium E980] [Enterococcus faecium]	249
predRNA26	28756	28507	-	100	0	plasmid_037;+	IS30 family transposase [Enterococcus faecium]	249
predRNA26	77805	78054	+	100	0	plasmid_103;-	transposase [Enterococcus faecium E1039] [Enterococcus faecium]	249
predRNA26	77805	78054	+	100	0	plasmid_103;-|plasmid_104;-	transposase [Enterococcus faecium E1039] [Enterococcus faecium]|IS30 family transposase, partial [Enterococcus faecium]	249
predRNA26	103189	102940	-	100	0	plasmid_136;+	transposase [Enterococcus faecium E980] [Enterococcus faecium]	249
predRNA45	28384	28122	-	99.24	2	plasmid_037;+	IS30 family transposase [Enterococcus faecium]	262
predRNA45	78177	78439	+	99.24	2	plasmid_103;-|plasmid_104;-	transposase [Enterococcus faecium E1039] [Enterococcus faecium]|IS30 family transposase, partial [Enterococcus faecium]	262
predRNA45	78177	78439	+	99.24	2	plasmid_104;-	IS30 family transposase, partial [Enterococcus faecium]	262
predRNA45	102817	102555	-	100	0	plasmid_136;+	transposase [Enterococcus faecium E980] [Enterococcus faecium]	262
predRNA46	28756	28507	-	100	0	plasmid_037;+	IS30 family transposase [Enterococcus faecium]	249
predRNA46	77805	78054	+	100	0	plasmid_103;-	transposase [Enterococcus faecium E1039] [Enterococcus faecium]	249
predRNA46	77805	78054	+	100	0	plasmid_103;-|plasmid_104;-	transposase [Enterococcus faecium E1039] [Enterococcus faecium]|IS30 family transposase, partial [Enterococcus faecium]	249
predRNA46	103189	102940	-	100	0	plasmid_136;+	transposase [Enterococcus faecium E980] [Enterococcus faecium]	249
predRNA47	28762	28507	-	100	0	plasmid_037;+	IS30 family transposase [Enterococcus faecium]	255
predRNA47	77799	78054	+	100	0	plasmid_103;-	transposase [Enterococcus faecium E1039] [Enterococcus faecium]	255
predRNA47	77799	78054	+	100	0	plasmid_103;-|plasmid_104;-	transposase [Enterococcus faecium E1039] [Enterococcus faecium]|IS30 family transposase, partial [Enterococcus faecium]	255
predRNA47	103195	102940	-	100	0	plasmid_136;+	transposase [Enterococcus faecium E980] [Enterococcus faecium]	255
predRNA48	28384	28141	-	99.18	2	plasmid_037;+	IS30 family transposase [Enterococcus faecium]	243
predRNA48	78177	78420	+	99.18	2	plasmid_103;-|plasmid_104;-	transposase [Enterococcus faecium E1039] [Enterococcus faecium]|IS30 family transposase, partial [Enterococcus faecium]	243
predRNA48	78177	78420	+	99.18	2	plasmid_104;-	IS30 family transposase, partial [Enterococcus faecium]	243
predRNA48	102817	102574	-	100	0	plasmid_136;+	transposase [Enterococcus faecium E980] [Enterococcus faecium]	243
predRNA50	28756	28507	-	100	0	plasmid_037;+	IS30 family transposase [Enterococcus faecium]	249
predRNA50	77805	78054	+	100	0	plasmid_103;-	transposase [Enterococcus faecium E1039] [Enterococcus faecium]	249
predRNA50	77805	78054	+	100	0	plasmid_103;-|plasmid_104;-	transposase [Enterococcus faecium E1039] [Enterococcus faecium]|IS30 family transposase, partial [Enterococcus faecium]	249
predRNA50	103189	102940	-	100	0	plasmid_136;+	transposase [Enterococcus faecium E980] [Enterococcus faecium]	249
predRNA51	28384	28141	-	99.18	2	plasmid_037;+	IS30 family transposase [Enterococcus faecium]	243
predRNA51	78177	78420	+	99.18	2	plasmid_103;-|plasmid_104;-	transposase [Enterococcus faecium E1039] [Enterococcus faecium]|IS30 family transposase, partial [Enterococcus faecium]	243
predRNA51	78177	78420	+	99.18	2	plasmid_104;-	IS30 family transposase, partial [Enterococcus faecium]	243
predRNA51	102817	102574	-	100	0	plasmid_136;+	transposase [Enterococcus faecium E980] [Enterococcus faecium]	243
predRNA53	79695	79896	+	94.059	12	plasmid_107;-	heat shock protein [Enterococcus faecium E980] [Enterococcus faecium]	201
predRNA63	28756	28507	-	100	0	plasmid_037;+	IS30 family transposase [Enterococcus faecium]	249
predRNA63	77805	78054	+	100	0	plasmid_103;-	transposase [Enterococcus faecium E1039] [Enterococcus faecium]	249
predRNA63	77805	78054	+	100	0	plasmid_103;-|plasmid_104;-	transposase [Enterococcus faecium E1039] [Enterococcus faecium]|IS30 family transposase, partial [Enterococcus faecium]	249
predRNA63	103189	102940	-	100	0	plasmid_136;+	transposase [Enterococcus faecium E980] [Enterococcus faecium]	249
predRNA70	28756	28507	-	100	0	plasmid_037;+	IS30 family transposase [Enterococcus faecium]	249
predRNA70	77805	78054	+	100	0	plasmid_103;-	transposase [Enterococcus faecium E1039] [Enterococcus faecium]	249
predRNA70	77805	78054	+	100	0	plasmid_103;-|plasmid_104;-	transposase [Enterococcus faecium E1039] [Enterococcus faecium]|IS30 family transposase, partial [Enterococcus faecium]	249
predRNA70	103189	102940	-	100	0	plasmid_136;+	transposase [Enterococcus faecium E980] [Enterococcus faecium]	249
predRNA79	28714	28507	-	100	0	plasmid_037;+	IS30 family transposase [Enterococcus faecium]	207
predRNA79	77847	78054	+	100	0	plasmid_103;-|plasmid_104;-	transposase [Enterococcus faecium E1039] [Enterococcus faecium]|IS30 family transposase, partial [Enterococcus faecium]	207
predRNA79	103147	102940	-	100	0	plasmid_136;+	transposase [Enterococcus faecium E980] [Enterococcus faecium]	207
predRNA83	28714	28507	-	100	0	plasmid_037;+	IS30 family transposase [Enterococcus faecium]	207
predRNA83	77847	78054	+	100	0	plasmid_103;-|plasmid_104;-	transposase [Enterococcus faecium E1039] [Enterococcus faecium]|IS30 family transposase, partial [Enterococcus faecium]	207
predRNA83	103147	102940	-	100	0	plasmid_136;+	transposase [Enterococcus faecium E980] [Enterococcus faecium]	207
predRNA84	28416	28220	-	98.985	2	plasmid_037;+	IS30 family transposase [Enterococcus faecium]	196
predRNA84	78145	78341	+	98.985	2	plasmid_103;-|plasmid_104;-	transposase [Enterococcus faecium E1039] [Enterococcus faecium]|IS30 family transposase, partial [Enterococcus faecium]	196
predRNA84	78145	78341	+	98.985	2	plasmid_104;-	IS30 family transposase, partial [Enterococcus faecium]	196
predRNA84	102849	102653	-	100	0	plasmid_136;+	transposase [Enterococcus faecium E980] [Enterococcus faecium]	196
predRNA87	28321	28141	-	98.895	2	plasmid_037;+	IS30 family transposase [Enterococcus faecium]	180
predRNA87	78240	78420	+	99.448	1	plasmid_104;-	IS30 family transposase, partial [Enterococcus faecium]	180
predRNA87	102754	102574	-	100	0	plasmid_136;+	transposase [Enterococcus faecium E980] [Enterococcus faecium]	180
predRNA88	28756	28531	-	100	0	plasmid_037;+	IS30 family transposase [Enterococcus faecium]	225
predRNA88	77805	78030	+	100	0	plasmid_103;-	transposase [Enterococcus faecium E1039] [Enterococcus faecium]	225
predRNA88	77805	78030	+	100	0	plasmid_103;-|plasmid_104;-	transposase [Enterococcus faecium E1039] [Enterococcus faecium]|IS30 family transposase, partial [Enterococcus faecium]	225
predRNA88	103189	102964	-	100	0	plasmid_136;+	transposase [Enterococcus faecium E980] [Enterococcus faecium]	225
